# Supplementary material for: Distinct epigenetic programs regulate cardiac myocyte development and disease in the human heart in vivo
Source: Nat Commun. 2018 Jan 26;9:391. doi: 10.1038/s41467-017-02762-z (PMC5786002; doi:10.1038/s41467-017-02762-z)
Supplement: Supplementary file 4 — Supplementary Data 1 [file 41467_2017_2762_MOESM4_ESM.xlsx]

## Sheet: S1
Supplementary Data 1: Patient characteristics
Patient ID	Group	Age	Details	EF (%)	NYHA	Sex	Myocarditis or acute infection	Medication	Comorbidities
1	fetal	17 weeks	abortion due to nonmedical reason	-	-	male	no	-	no pathological cardiac characteristics
2	fetal	21 weeks	abortion due to nonmedical reason	-	-	male	no	-	no pathological cardiac characteristics
3	fetal	21 weeks	abortion due to nonmedical reason	-	-	male	no	-	no pathological cardiac characteristics
4	fetal	18 weeks	abortion due to nonmedical reason	-	-	male	no	-	no pathological cardiac characteristics
5	fetal	23 weeks	abortion due to nonmedical reason	-	-	male	no	-	no pathological cardiac characteristics
6	fetal	16 weeks	abortion due to nonmedical reason	-	-	male	no	-	no pathological cardiac characteristics
7	fetal	21 weeks	abortion due to nonmedical reason	-	-	male	no	-	no pathological cardiac characteristics
8	fetal	21 weeks	abortion due to nonmedical reason	-	-	male	no	-	no pathological cardiac characteristics
9	infant	10 weeks	sudden death	-	-	male	no	-	no pathological cardiac characteristics
10	infant	12 month	accident (drunk)	-	-	male	no	-	no pathological cardiac characteristics
11	infant	9 weeks	sudden death	-	-	male	no	-	no pathological cardiac characteristics
12	infant	7 month	shaken impact syndrome	-	-	male	no	-	normal ventricular morphology, minimal (grade I) aortic and physiological tricuspid valve insufficiency, developmental retardation
13	infant	4 weeks	sudden death	-	-	male	no	-	normal ventricular morphology, partially open ductus botalli
								-
14	non-failing	60 years	rejected for transplantation	-	-	male	no	-	non-obstructive coronary heart disease
15	non-failing	50 years	accident (drunk)	-	-	male	no	-	non-obstructive coronary heart disease
16	non-failing	46 years	stroke	-	-	male	no	-	no pathological cardiac characteristics
17	non-failing	51 years	rejected for transplantation	-	-	male	no	-	no pathological cardiac characteristics
18	non-failing	47 years	car accident	-	-	male	no	-	no pathological cardiac characteristics
19	failing	56 years	Explanted heart (LVAD)	20	4	male	no	ACE inhibitor, digitoxin, amiodarone, furosemide	COPD, pulmonary hypertension, valvular insufficiency (AI I, MI I, PI I)
20	failing	63 years	Explanted heart (HTX)	15	3	male	no	enalaprile, acetylsalicylic acid, amiodarone	renal insufficiency, pulmonary hypertension, peripheral artery disease, coronary heart disease (bypass)
21	failing	61 years	Terminal heart failure (HTX)	15	3	male	no	digitoxin, amiodarone, molsidomine, spironolactone	ventricular arrhythmia, renal insufficiency, hyperuricemia, hypercholesterolemia, valvular insufficiency (M I-II)
22	failing	66 years	Explanted heart (HTX)	20	3	male	no	ACE inhibitor, digitoxin	hypothyroidism, rhabdomyolysis, left bundle branch block, valvular insufficiency (AI I-II, M I-II)
23	failing	60 years	Explanted heart (HTX)	25	3	male	no	losartan, digitoxin, sotalol, furosemide, isosorbide dinitrate, pravastatin, phenprocoumon	pulmonary hypertension, stroke history, implanted defibrillator, HIS ablation (AF), coronary heart disease (LAD stent), valvular insufficiency (MI II)
