# Supplementary material for: Distinct epigenetic programs regulate cardiac myocyte development and disease in the human heart in vivo
Source: Nat Commun. 2018 Jan 26;9:391. doi: 10.1038/s41467-017-02762-z (PMC5786002; doi:10.1038/s41467-017-02762-z)
Supplement: Supplementary file 5 — Supplementary Data 2 [file 41467_2017_2762_MOESM5_ESM.xlsx]

## Sheet: S2
Supplementary Data 2: Sequencing statistics
Sample name	group	nuclear RNA (fragments)	WGBS (median CpG coverage)	5hmC (reads, pooled samples)	H3K27ac (reads)	H3K9ac (reads)	H3K36me3 (reads)	H3K4me1 (reads)	H3K4me3 (reads)	H3K9me3 (reads)	H3K27me3 (reads)	Input (reads)
Fe1	fetal		10
Fe2	fetal		9
Fe3	fetal	44643830		24196037	39178106	32280136	36487979	44212960	29639951		34958445
Fe4	fetal	51382673	8		34607999	34779100	38904894	34050715	38308247		35804875	82869380
Fe5	fetal	59603444
Fe6	fetal	40031245			61729766	68910784	62477859	76451572	56996853	51508099	68087563
Fe7	fetal									22463077
Fe8	fetal									25676241
		195661192	27	24196037	135515871	135970020	137870732	154715247	124945051	99647417	138850883	82869380
I4	infant	137212154			46866198	54668389	46691593	45987265	49548353	37914912	42654183
I3	infant	198235586	9		34503421	46877288	42850921	26065693	33724141	31179901	28276833
I1	infant	90344170	15	15469356	36518212	33171989	37975540	41221363	32783017	43554303	34821004
I2	infant		14
		425791910	38	15469356	117887831	134717666	127518054	113274321	116055511	112649116	105752020
NF1	non-failing	43682559	4	13385216	43929044	42028314	49058534	39594689	45463714	43150183	43195224
NF2	non-failing		6
NF3	non-failing	64284025	7
NF4	non-failing	51368693	8		42042077	42359425	36333640	43217390	36944098	38670035	41129485	82690950
NF5	non-failing	28549443	8		46900204	38798636	32881622	47803721	23214678	35881727	27180086
		187884720	33	0	132871325	123186375	118273796	130615800	105622490	117701945	111504795	82690950
F1	failing	100192330	9	21290015	46770227	45670879	37680343	40582815	50029700	19272815	38501838	83424302
F2	failing	63021154	8		37411216	39964691	34853290	40206390	42192209	52339740	40015662
F3	failing	35779562	8		41903525	43758024	50453914	41232286	33840166	23170754	30742146
F4	failing		8
F5	failing		4
Sum		198993046	37	21290015	126084968	129393594	122987547	122021491	126062075	94783309	109259646	83424302
Total		1008330868	135	60955408	512359995	523267655	506650129	520626859	472685127	424781787	465367344	248984632
