# Supplementary material for: Distinct epigenetic programs regulate cardiac myocyte development and disease in the human heart in vivo
Source: Nat Commun. 2018 Jan 26;9:391. doi: 10.1038/s41467-017-02762-z (PMC5786002; doi:10.1038/s41467-017-02762-z)
Supplement: Supplementary file 6 — Supplementary Data 3 [file 41467_2017_2762_MOESM6_ESM.xlsx]

## Sheet: Top 50 GO terms- group I Fig.2
Supplementary Data 3: GO term enrichment of genes with pronounced glow genic CpG methylation not marked by H3K27me3 (tested genes are listed)
GOID	Ontology Source	GOTerm	GOLevels	GOGroups	Nr. Genes	% Associated Genes	Term PValue	Term PValue Corrected with Bonferroni step down	Group PValue	Group PValue Corrected with Bonferroni step down	Tested genes (Group I, Fig. 2b)	Associated Genes Found
GO:0030016	GO_CellularComponent_20.03.2014_19h52	myofibril	[5, 6, 7, 8]	[Group0, Group1]	63	31.5	1.04048e-41	2.41391e-39	{Group0=1.093372478062134E-37, Group1=1.093424550291739E-40}	{Group0=3.280117434186402E-37, Group1=4.373698201166956E-40}	TMSB4Y, NAP1L3, COX7B, PBDC1, CDX4, PABPC1L2A, PABPC1L2B, FOXO4, SPIN4, SPIN2A, UBQLN2, DGKK, PRAF2, PCSK1N, NDUFB11, LINC01186, DDX3X, USP9X, TMEM47, DMD, IL1RAPL1, ARX, SAT1, SMPX, MTCP1, LOC158960, FLNA, MECP2, ASB11, SLC6A8, ZIC3, GPR101, FHL1, LINC00087, FAM127B, FAM127C, TMSB4X, APLN, NDUFA1, RPL39, SLC25A5, ZCCHC12, TMEM164, LOC101928358, RAB9B, TCEAL3, WBP5, TCEAL7, TCEAL8, BEX5, TCEAL6, …	[ACTA1, ACTC1, ACTN2, AHNAK, ALDOA, ANK1, ANKRD1, BAG3, CALM2, CALM3, CASQ2, CFL2, CMYA5, CRYAB, DES, DMD, DST, FBXL22, FBXO32, FHL2, FHOD3, GCOM1, HOMER1, HSPB1, JPH2, LDB3, LRRC10, MURC, MYBPC3, MYH6, MYH7, MYL12A, MYL2, MYL3, MYL4, MYL7, MYL9, MYOM1, MYOM2, MYOZ2, MYZAP, NEBL, PDE4DIP, RYR2, S100A1, SCO2, SDC4, SLC8A1, SMPX, SVIL, SYNPO2, SYNPO2L, TCAP, TNNC1, TNNI1, TNNI3, TNNT2, TPM1, TPM2, …
GO:0044449	GO_CellularComponent_20.03.2014_19h52	contractile fiber part	[2, 3, 4, 5, 6, 7, 8]	[Group0, Group1]	61	31.7708	1.18451e-40	2.73621e-38	{Group0=1.093372478062134E-37, Group1=1.093424550291739E-40}	{Group0=3.280117434186402E-37, Group1=4.373698201166956E-40}	TMSB4Y, NAP1L3, COX7B, PBDC1, CDX4, PABPC1L2A, PABPC1L2B, FOXO4, SPIN4, SPIN2A, UBQLN2, DGKK, PRAF2, PCSK1N, NDUFB11, LINC01186, DDX3X, USP9X, TMEM47, DMD, IL1RAPL1, ARX, SAT1, SMPX, MTCP1, LOC158960, FLNA, MECP2, ASB11, SLC6A8, ZIC3, GPR101, FHL1, LINC00087, FAM127B, FAM127C, TMSB4X, APLN, NDUFA1, RPL39, SLC25A5, ZCCHC12, TMEM164, LOC101928358, RAB9B, TCEAL3, WBP5, TCEAL7, TCEAL8, BEX5, TCEAL6, …	[ACTA1, ACTC1, ACTN2, AHNAK, ALDOA, ANK1, ANKRD1, BAG3, CALM2, CALM3, CASQ2, CFL2, CMYA5, CRYAB, DES, DMD, DST, FBXL22, FBXO32, FHL2, FHOD3, GCOM1, HOMER1, HSPB1, JPH2, LDB3, LRRC10, MURC, MYBPC3, MYH6, MYH7, MYL12A, MYL2, MYL3, MYL4, MYL7, MYL9, MYOM1, MYOM2, MYOZ2, MYZAP, NEBL, RYR2, S100A1, SDC4, SLC8A1, SMPX, SVIL, SYNPO2, SYNPO2L, TCAP, TNNC1, TNNI1, TNNI3, TNNT2, TPM1, TPM2, TRIM54, TRIM63,…
GO:0030017	GO_CellularComponent_20.03.2014_19h52	sarcomere	[3, 4, 5, 6, 7, 8, 9]	[Group0, Group1]	58	32.9545	1.05752e-39	2.43229e-37	{Group0=1.093372478062134E-37, Group1=1.093424550291739E-40}	{Group0=3.280117434186402E-37, Group1=4.373698201166956E-40}	TMSB4Y, NAP1L3, COX7B, PBDC1, CDX4, PABPC1L2A, PABPC1L2B, FOXO4, SPIN4, SPIN2A, UBQLN2, DGKK, PRAF2, PCSK1N, NDUFB11, LINC01186, DDX3X, USP9X, TMEM47, DMD, IL1RAPL1, ARX, SAT1, SMPX, MTCP1, LOC158960, FLNA, MECP2, ASB11, SLC6A8, ZIC3, GPR101, FHL1, LINC00087, FAM127B, FAM127C, TMSB4X, APLN, NDUFA1, RPL39, SLC25A5, ZCCHC12, TMEM164, LOC101928358, RAB9B, TCEAL3, WBP5, TCEAL7, TCEAL8, BEX5, TCEAL6, …	[ACTA1, ACTC1, ACTN2, ALDOA, ANK1, ANKRD1, BAG3, CALM2, CALM3, CASQ2, CFL2, CMYA5, CRYAB, DES, DMD, DST, FBXL22, FBXO32, FHL2, FHOD3, GCOM1, HOMER1, HSPB1, JPH2, LDB3, LRRC10, MURC, MYBPC3, MYH6, MYH7, MYL12A, MYL2, MYL3, MYL4, MYL7, MYL9, MYOM1, MYOM2, MYOZ2, MYZAP, NEBL, RYR2, S100A1, SLC8A1, SMPX, SYNPO2, SYNPO2L, TCAP, TNNC1, TNNI1, TNNI3, TNNT2, TPM1, TPM2, TRIM54, TRIM63, TTN, XIRP2]
GO:0031674	GO_CellularComponent_20.03.2014_19h52	I band	[3, 4, 5, 6, 7, 8, 9, 10]	[Group0]	40	33.6134	4.53521e-28	1.03856e-25	{Group0=1.093372478062134E-37}	{Group0=3.280117434186402E-37}	TMSB4Y, NAP1L3, COX7B, PBDC1, CDX4, PABPC1L2A, PABPC1L2B, FOXO4, SPIN4, SPIN2A, UBQLN2, DGKK, PRAF2, PCSK1N, NDUFB11, LINC01186, DDX3X, USP9X, TMEM47, DMD, IL1RAPL1, ARX, SAT1, SMPX, MTCP1, LOC158960, FLNA, MECP2, ASB11, SLC6A8, ZIC3, GPR101, FHL1, LINC00087, FAM127B, FAM127C, TMSB4X, APLN, NDUFA1, RPL39, SLC25A5, ZCCHC12, TMEM164, LOC101928358, RAB9B, TCEAL3, WBP5, TCEAL7, TCEAL8, BEX5, TCEAL6, …	[ACTC1, ACTN2, ALDOA, ANK1, ANKRD1, BAG3, CASQ2, CFL2, CRYAB, DES, DMD, DST, FBXL22, FBXO32, FHL2, FHOD3, GCOM1, HOMER1, HSPB1, JPH2, LDB3, MURC, MYH6, MYH7, MYL12A, MYL3, MYL9, MYOZ2, MYZAP, NEBL, RYR2, S100A1, SLC8A1, SYNPO2, SYNPO2L, TCAP, TRIM54, TRIM63, TTN, XIRP2]
GO:0030018	GO_CellularComponent_20.03.2014_19h52	Z disc	[3, 4, 5, 6, 7, 8, 9, 10, 11]	[Group0]	35	33.6538	9.89817e-25	2.25678e-22	{Group0=1.093372478062134E-37}	{Group0=3.280117434186402E-37}	TMSB4Y, NAP1L3, COX7B, PBDC1, CDX4, PABPC1L2A, PABPC1L2B, FOXO4, SPIN4, SPIN2A, UBQLN2, DGKK, PRAF2, PCSK1N, NDUFB11, LINC01186, DDX3X, USP9X, TMEM47, DMD, IL1RAPL1, ARX, SAT1, SMPX, MTCP1, LOC158960, FLNA, MECP2, ASB11, SLC6A8, ZIC3, GPR101, FHL1, LINC00087, FAM127B, FAM127C, TMSB4X, APLN, NDUFA1, RPL39, SLC25A5, ZCCHC12, TMEM164, LOC101928358, RAB9B, TCEAL3, WBP5, TCEAL7, TCEAL8, BEX5, TCEAL6, …	[ACTN2, ANK1, BAG3, CASQ2, CRYAB, DES, DMD, DST, FBXL22, FBXO32, FHL2, FHOD3, GCOM1, HOMER1, HSPB1, JPH2, LDB3, MURC, MYH6, MYH7, MYL12A, MYL9, MYOZ2, MYZAP, NEBL, RYR2, S100A1, SLC8A1, SYNPO2, SYNPO2L, TCAP, TRIM54, TRIM63, TTN, XIRP2]
GO:0014706	GO_BiologicalProcess_20.03.2014_19h52	striated muscle tissue development	[5]	[Group0]	57	17.5926	1.90525e-23	4.32493e-21	{Group0=1.093372478062134E-37}	{Group0=3.280117434186402E-37}	TMSB4Y, NAP1L3, COX7B, PBDC1, CDX4, PABPC1L2A, PABPC1L2B, FOXO4, SPIN4, SPIN2A, UBQLN2, DGKK, PRAF2, PCSK1N, NDUFB11, LINC01186, DDX3X, USP9X, TMEM47, DMD, IL1RAPL1, ARX, SAT1, SMPX, MTCP1, LOC158960, FLNA, MECP2, ASB11, SLC6A8, ZIC3, GPR101, FHL1, LINC00087, FAM127B, FAM127C, TMSB4X, APLN, NDUFA1, RPL39, SLC25A5, ZCCHC12, TMEM164, LOC101928358, RAB9B, TCEAL3, WBP5, TCEAL7, TCEAL8, BEX5, TCEAL6, …	[ACTA1, ACTC1, ADRB1, ANKRD1, ASB2, BTG1, BTG2, CAV2, CFLAR, CITED2, DDIT3, DMD, FGF8, FHL2, FOXC1, GATA4, GATA6, GJA1, HAND1, HEY2, HOMER1, ISL1, JPH2, LRRC10, MYBPC3, MYH6, MYH7, MYL2, MYL3, MYL6, NACA, NEBL, NOG, PAX5, PLN, PRICKLE1, PROX1, RARB, RYR2, S1PR1, SLC8A1, SOX11, SVIL, TBX20, TCAP, TNNC1, TNNI1, TNNI3, TNNT2, TPM1, TTN, TWIST1, VEGFA, XIRP1, XIRP2, ZBTB18, ZFPM2]
GO:0007507	GO_BiologicalProcess_20.03.2014_19h52	heart development	[3, 4, 5, 6, 7]	[Group0]	67	14.8889	3.93725e-23	8.89819e-21	{Group0=1.093372478062134E-37}	{Group0=3.280117434186402E-37}	TMSB4Y, NAP1L3, COX7B, PBDC1, CDX4, PABPC1L2A, PABPC1L2B, FOXO4, SPIN4, SPIN2A, UBQLN2, DGKK, PRAF2, PCSK1N, NDUFB11, LINC01186, DDX3X, USP9X, TMEM47, DMD, IL1RAPL1, ARX, SAT1, SMPX, MTCP1, LOC158960, FLNA, MECP2, ASB11, SLC6A8, ZIC3, GPR101, FHL1, LINC00087, FAM127B, FAM127C, TMSB4X, APLN, NDUFA1, RPL39, SLC25A5, ZCCHC12, TMEM164, LOC101928358, RAB9B, TCEAL3, WBP5, TCEAL7, TCEAL8, BEX5, TCEAL6, …	[ACTC1, ADM, ADRB1, ANKRD1, ARID1A, CITED2, COX17, CRIP1, CYR61, DUSP6, DYNLL1, EDN1, EFNA1, FGF8, FHL2, FOXC1, FZD1, GATA4, GATA6, GJA1, HAND1, HES1, HEXIM1, HEY2, ID2, ISL1, JPH2, JUN, LRRC10, MB, MYBPC3, MYH6, MYH7, MYL2, MYL3, NACA, NEBL, NOG, PAX3, PCNA, PLN, PRICKLE1, PROX1, RAMP2, RARB, RBM20, RYR2, S1PR1, SLC8A1, SMARCD3, SNAI2, SOX11, SOX4, TBX20, TCAP, TNNC1, TNNI1, TNNI3, TNNT2, TPM1, …
GO:0007517	GO_BiologicalProcess_20.03.2014_19h52	muscle organ development	[4, 5, 6]	[Group0]	59	16.7614	4.02099e-23	9.04724e-21	{Group0=1.093372478062134E-37}	{Group0=3.280117434186402E-37}	TMSB4Y, NAP1L3, COX7B, PBDC1, CDX4, PABPC1L2A, PABPC1L2B, FOXO4, SPIN4, SPIN2A, UBQLN2, DGKK, PRAF2, PCSK1N, NDUFB11, LINC01186, DDX3X, USP9X, TMEM47, DMD, IL1RAPL1, ARX, SAT1, SMPX, MTCP1, LOC158960, FLNA, MECP2, ASB11, SLC6A8, ZIC3, GPR101, FHL1, LINC00087, FAM127B, FAM127C, TMSB4X, APLN, NDUFA1, RPL39, SLC25A5, ZCCHC12, TMEM164, LOC101928358, RAB9B, TCEAL3, WBP5, TCEAL7, TCEAL8, BEX5, TCEAL6, …	[ACTA1, ACTC1, ADRB1, ANKRD1, ASB2, BTG1, BTG2, CAV2, CFLAR, CHD2, CITED2, CRYAB, DDIT3, DMD, EID2, EID2B, ETV1, FGF8, FHL1, FOXC1, FOXO4, GATA4, GATA6, GJA1, HAND1, HEY2, HOMER1, ISL1, JPH2, MURC, MYBPC3, MYH6, MYH7, MYL2, MYL3, MYL6, NACA, NOG, PAX3, PAX5, PRICKLE1, PROX1, RYR2, S1PR1, SERP1, SOX11, SVIL, TBX20, TCAP, TNNC1, TNNI1, TNNI3, TNNT2, TPM1, TTN, TWIST1, XIRP2, ZBTB18, ZFPM2]
GO:0003007	GO_BiologicalProcess_20.03.2014_19h52	heart morphogenesis	[4, 5, 6, 7, 8]	[Group0]	45	21.8447	1.06824e-22	2.39286e-20	{Group0=1.093372478062134E-37}	{Group0=3.280117434186402E-37}	TMSB4Y, NAP1L3, COX7B, PBDC1, CDX4, PABPC1L2A, PABPC1L2B, FOXO4, SPIN4, SPIN2A, UBQLN2, DGKK, PRAF2, PCSK1N, NDUFB11, LINC01186, DDX3X, USP9X, TMEM47, DMD, IL1RAPL1, ARX, SAT1, SMPX, MTCP1, LOC158960, FLNA, MECP2, ASB11, SLC6A8, ZIC3, GPR101, FHL1, LINC00087, FAM127B, FAM127C, TMSB4X, APLN, NDUFA1, RPL39, SLC25A5, ZCCHC12, TMEM164, LOC101928358, RAB9B, TCEAL3, WBP5, TCEAL7, TCEAL8, BEX5, TCEAL6, …	[ACTC1, ANKRD1, CITED2, CYR61, DYNLL1, EFNA1, FGF8, FHL2, FOXC1, FZD1, GATA4, GATA6, HAND1, HES1, HEY2, ID2, ISL1, JUN, MYBPC3, MYH6, MYH7, MYL2, MYL3, NACA, PROX1, RYR2, S1PR1, SLC8A1, SMARCD3, SNAI2, SOX11, SOX4, TBX20, TCAP, TNNC1, TNNI1, TNNI3, TNNT2, TPM1, TTN, TWIST1, VEGFA, XIRP2, ZFPM2, ZIC3]
GO:0048738	GO_BiologicalProcess_20.03.2014_19h52	cardiac muscle tissue development	[4, 5, 6, 7, 8]	[Group0]	40	25	1.26413e-22	2.819e-20	{Group0=1.093372478062134E-37}	{Group0=3.280117434186402E-37}	TMSB4Y, NAP1L3, COX7B, PBDC1, CDX4, PABPC1L2A, PABPC1L2B, FOXO4, SPIN4, SPIN2A, UBQLN2, DGKK, PRAF2, PCSK1N, NDUFB11, LINC01186, DDX3X, USP9X, TMEM47, DMD, IL1RAPL1, ARX, SAT1, SMPX, MTCP1, LOC158960, FLNA, MECP2, ASB11, SLC6A8, ZIC3, GPR101, FHL1, LINC00087, FAM127B, FAM127C, TMSB4X, APLN, NDUFA1, RPL39, SLC25A5, ZCCHC12, TMEM164, LOC101928358, RAB9B, TCEAL3, WBP5, TCEAL7, TCEAL8, BEX5, TCEAL6, …	[ACTC1, ADRB1, ANKRD1, FGF8, FHL2, FOXC1, GATA4, GATA6, GJA1, HAND1, HEY2, ISL1, JPH2, LRRC10, MYBPC3, MYH6, MYH7, MYL2, MYL3, NEBL, NOG, PLN, PRICKLE1, PROX1, RARB, RYR2, S1PR1, SLC8A1, TBX20, TCAP, TNNC1, TNNI1, TNNI3, TNNT2, TPM1, TTN, VEGFA, XIRP1, XIRP2, ZFPM2]
GO:0006936	GO_BiologicalProcess_20.03.2014_19h52	muscle contraction	[5]	[Group0]	52	17.7474	1.17427e-21	2.60689e-19	{Group0=1.093372478062134E-37}	{Group0=3.280117434186402E-37}	TMSB4Y, NAP1L3, COX7B, PBDC1, CDX4, PABPC1L2A, PABPC1L2B, FOXO4, SPIN4, SPIN2A, UBQLN2, DGKK, PRAF2, PCSK1N, NDUFB11, LINC01186, DDX3X, USP9X, TMEM47, DMD, IL1RAPL1, ARX, SAT1, SMPX, MTCP1, LOC158960, FLNA, MECP2, ASB11, SLC6A8, ZIC3, GPR101, FHL1, LINC00087, FAM127B, FAM127C, TMSB4X, APLN, NDUFA1, RPL39, SLC25A5, ZCCHC12, TMEM164, LOC101928358, RAB9B, TCEAL3, WBP5, TCEAL7, TCEAL8, BEX5, TCEAL6, …	[ACTA1, ACTC1, ACTN2, ADRB1, ADRB2, ALDOA, ATP1A1, CALM2, CALM3, CASQ2, CKMT2, CRYAB, CTGF, DES, DMD, EDN1, GATA4, GJA1, HOMER1, KCNJ2, MB, MYBPC3, MYH6, MYH7, MYL2, MYL3, MYL4, MYL6, MYL9, MYOM1, MYOM2, PGAM2, PLN, RYR2, SLC6A8, SLC8A1, SMPX, SRSF1, STBD1, TBX20, TCAP, TLN1, TNNC1, TNNI1, TNNI3, TNNT2, TPM1, TPM2, TRDN, TRIM63, TTN, VIM]
GO:0030049	GO_BiologicalProcess_20.03.2014_19h52	muscle filament sliding	[6, 7]	[Group0]	21	53.8462	1.48734e-20	3.28702e-18	{Group0=1.093372478062134E-37}	{Group0=3.280117434186402E-37}	TMSB4Y, NAP1L3, COX7B, PBDC1, CDX4, PABPC1L2A, PABPC1L2B, FOXO4, SPIN4, SPIN2A, UBQLN2, DGKK, PRAF2, PCSK1N, NDUFB11, LINC01186, DDX3X, USP9X, TMEM47, DMD, IL1RAPL1, ARX, SAT1, SMPX, MTCP1, LOC158960, FLNA, MECP2, ASB11, SLC6A8, ZIC3, GPR101, FHL1, LINC00087, FAM127B, FAM127C, TMSB4X, APLN, NDUFA1, RPL39, SLC25A5, ZCCHC12, TMEM164, LOC101928358, RAB9B, TCEAL3, WBP5, TCEAL7, TCEAL8, BEX5, TCEAL6, …	[ACTA1, ACTC1, ACTN2, DES, DMD, MYBPC3, MYH6, MYH7, MYL2, MYL3, MYL4, MYL6, TCAP, TNNC1, TNNI1, TNNI3, TNNT2, TPM1, TPM2, TTN, VIM]
GO:0055008	GO_BiologicalProcess_20.03.2014_19h52	cardiac muscle tissue morphogenesis	[5, 6, 7, 8, 9]	[Group0]	24	42.1053	4.69023e-20	1.03185e-17	{Group0=1.093372478062134E-37}	{Group0=3.280117434186402E-37}	TMSB4Y, NAP1L3, COX7B, PBDC1, CDX4, PABPC1L2A, PABPC1L2B, FOXO4, SPIN4, SPIN2A, UBQLN2, DGKK, PRAF2, PCSK1N, NDUFB11, LINC01186, DDX3X, USP9X, TMEM47, DMD, IL1RAPL1, ARX, SAT1, SMPX, MTCP1, LOC158960, FLNA, MECP2, ASB11, SLC6A8, ZIC3, GPR101, FHL1, LINC00087, FAM127B, FAM127C, TMSB4X, APLN, NDUFA1, RPL39, SLC25A5, ZCCHC12, TMEM164, LOC101928358, RAB9B, TCEAL3, WBP5, TCEAL7, TCEAL8, BEX5, TCEAL6, …	[ACTC1, ANKRD1, FOXC1, HAND1, HEY2, ISL1, MYBPC3, MYH6, MYH7, MYL2, MYL3, PROX1, RYR2, S1PR1, TBX20, TCAP, TNNC1, TNNI1, TNNI3, TNNT2, TPM1, TTN, XIRP2, ZFPM2]
GO:0070252	GO_BiologicalProcess_20.03.2014_19h52	actin-mediated cell contraction	[5]	[Group0]	28	32.1839	1.92465e-19	4.21498e-17	{Group0=1.093372478062134E-37}	{Group0=3.280117434186402E-37}	TMSB4Y, NAP1L3, COX7B, PBDC1, CDX4, PABPC1L2A, PABPC1L2B, FOXO4, SPIN4, SPIN2A, UBQLN2, DGKK, PRAF2, PCSK1N, NDUFB11, LINC01186, DDX3X, USP9X, TMEM47, DMD, IL1RAPL1, ARX, SAT1, SMPX, MTCP1, LOC158960, FLNA, MECP2, ASB11, SLC6A8, ZIC3, GPR101, FHL1, LINC00087, FAM127B, FAM127C, TMSB4X, APLN, NDUFA1, RPL39, SLC25A5, ZCCHC12, TMEM164, LOC101928358, RAB9B, TCEAL3, WBP5, TCEAL7, TCEAL8, BEX5, TCEAL6, …	[ACTA1, ACTC1, ACTN2, ADRB1, ATP1A1, DES, DMD, GATA4, GJA1, KCNJ2, MYBPC3, MYH6, MYH7, MYL2, MYL3, MYL4, MYL6, PLN, RYR2, TCAP, TNNC1, TNNI1, TNNI3, TNNT2, TPM1, TPM2, TTN, VIM]
GO:0060047	GO_BiologicalProcess_20.03.2014_19h52	heart contraction	[6]	[Group0]	38	21.8391	2.38524e-19	5.19982e-17	{Group0=1.093372478062134E-37}	{Group0=3.280117434186402E-37}	TMSB4Y, NAP1L3, COX7B, PBDC1, CDX4, PABPC1L2A, PABPC1L2B, FOXO4, SPIN4, SPIN2A, UBQLN2, DGKK, PRAF2, PCSK1N, NDUFB11, LINC01186, DDX3X, USP9X, TMEM47, DMD, IL1RAPL1, ARX, SAT1, SMPX, MTCP1, LOC158960, FLNA, MECP2, ASB11, SLC6A8, ZIC3, GPR101, FHL1, LINC00087, FAM127B, FAM127C, TMSB4X, APLN, NDUFA1, RPL39, SLC25A5, ZCCHC12, TMEM164, LOC101928358, RAB9B, TCEAL3, WBP5, TCEAL7, TCEAL8, BEX5, TCEAL6, …	[ACTC1, ADM, ADRB1, APLN, ATP1A1, ATP2A2, CALM2, CALM3, CASQ2, CTGF, CYP2J2, DES, DMD, EDN1, GATA4, GJA1, HEY2, HSPB7, KCNJ2, MYBPC3, MYH6, MYH7, MYL2, MYL3, MYL4, PLN, RANGRF, RYR2, S100A1, SLC8A1, SRSF1, TCAP, TNNC1, TNNI3, TNNT2, TPM1, TRDN, TTN]
GO:0003205	GO_BiologicalProcess_20.03.2014_19h52	cardiac chamber development	[3, 4, 5, 6, 7, 8]	[Group0]	33	25.7812	2.48673e-19	5.3962e-17	{Group0=1.093372478062134E-37}	{Group0=3.280117434186402E-37}	TMSB4Y, NAP1L3, COX7B, PBDC1, CDX4, PABPC1L2A, PABPC1L2B, FOXO4, SPIN4, SPIN2A, UBQLN2, DGKK, PRAF2, PCSK1N, NDUFB11, LINC01186, DDX3X, USP9X, TMEM47, DMD, IL1RAPL1, ARX, SAT1, SMPX, MTCP1, LOC158960, FLNA, MECP2, ASB11, SLC6A8, ZIC3, GPR101, FHL1, LINC00087, FAM127B, FAM127C, TMSB4X, APLN, NDUFA1, RPL39, SLC25A5, ZCCHC12, TMEM164, LOC101928358, RAB9B, TCEAL3, WBP5, TCEAL7, TCEAL8, BEX5, TCEAL6, …	[ARID1A, CITED2, CYR61, FGF8, FHL2, FOXC1, FZD1, GATA4, GATA6, HAND1, HES1, HEY2, ID2, ISL1, MYBPC3, MYH6, MYH7, MYL2, MYL3, NACA, PROX1, RYR2, SMARCD3, SOX11, SOX4, TBX20, TNNC1, TNNI1, TNNI3, TNNT2, TPM1, XIRP2, ZFPM2]
GO:0055001	GO_BiologicalProcess_20.03.2014_19h52	muscle cell development	[4, 5, 6]	[Group0]	34	24.4604	4.29563e-19	9.27855e-17	{Group0=1.093372478062134E-37}	{Group0=3.280117434186402E-37}	TMSB4Y, NAP1L3, COX7B, PBDC1, CDX4, PABPC1L2A, PABPC1L2B, FOXO4, SPIN4, SPIN2A, UBQLN2, DGKK, PRAF2, PCSK1N, NDUFB11, LINC01186, DDX3X, USP9X, TMEM47, DMD, IL1RAPL1, ARX, SAT1, SMPX, MTCP1, LOC158960, FLNA, MECP2, ASB11, SLC6A8, ZIC3, GPR101, FHL1, LINC00087, FAM127B, FAM127C, TMSB4X, APLN, NDUFA1, RPL39, SLC25A5, ZCCHC12, TMEM164, LOC101928358, RAB9B, TCEAL3, WBP5, TCEAL7, TCEAL8, BEX5, TCEAL6, …	[ACTA1, ACTC1, ADM, ADRB1, ANKRD1, BTG1, CAV2, CFLAR, DDIT3, DMD, EDN1, FHL2, FHOD3, GATA4, HES1, HEY2, HOMER1, LDB3, LRRC10, MYBPC3, MYH6, MYL2, NACA, NEBL, PRICKLE1, PROX1, RAMP2, SLC8A1, TCAP, TNNT2, TPM1, TTN, VEGFA, XIRP1]
GO:0003231	GO_BiologicalProcess_20.03.2014_19h52	cardiac ventricle development	[4, 5, 6, 7, 8, 9]	[Group0]	29	29.2929	8.15146e-19	1.75256e-16	{Group0=1.093372478062134E-37}	{Group0=3.280117434186402E-37}	TMSB4Y, NAP1L3, COX7B, PBDC1, CDX4, PABPC1L2A, PABPC1L2B, FOXO4, SPIN4, SPIN2A, UBQLN2, DGKK, PRAF2, PCSK1N, NDUFB11, LINC01186, DDX3X, USP9X, TMEM47, DMD, IL1RAPL1, ARX, SAT1, SMPX, MTCP1, LOC158960, FLNA, MECP2, ASB11, SLC6A8, ZIC3, GPR101, FHL1, LINC00087, FAM127B, FAM127C, TMSB4X, APLN, NDUFA1, RPL39, SLC25A5, ZCCHC12, TMEM164, LOC101928358, RAB9B, TCEAL3, WBP5, TCEAL7, TCEAL8, BEX5, TCEAL6, …	[CITED2, CYR61, FOXC1, FZD1, GATA4, HAND1, HES1, HEY2, ID2, ISL1, MYBPC3, MYH6, MYH7, MYL2, MYL3, NACA, PROX1, RYR2, SMARCD3, SOX11, SOX4, TBX20, TNNC1, TNNI1, TNNI3, TNNT2, TPM1, XIRP2, ZFPM2]
GO:0048644	GO_BiologicalProcess_20.03.2014_19h52	muscle organ morphogenesis	[4, 5, 6, 7]	[Group0]	25	35.7143	9.36816e-19	2.00479e-16	{Group0=1.093372478062134E-37}	{Group0=3.280117434186402E-37}	TMSB4Y, NAP1L3, COX7B, PBDC1, CDX4, PABPC1L2A, PABPC1L2B, FOXO4, SPIN4, SPIN2A, UBQLN2, DGKK, PRAF2, PCSK1N, NDUFB11, LINC01186, DDX3X, USP9X, TMEM47, DMD, IL1RAPL1, ARX, SAT1, SMPX, MTCP1, LOC158960, FLNA, MECP2, ASB11, SLC6A8, ZIC3, GPR101, FHL1, LINC00087, FAM127B, FAM127C, TMSB4X, APLN, NDUFA1, RPL39, SLC25A5, ZCCHC12, TMEM164, LOC101928358, RAB9B, TCEAL3, WBP5, TCEAL7, TCEAL8, BEX5, TCEAL6, …	[ACTC1, ANKRD1, FOXC1, HAND1, HEY2, ISL1, MYBPC3, MYH6, MYH7, MYL2, MYL3, PROX1, RYR2, S1PR1, SERP1, TBX20, TCAP, TNNC1, TNNI1, TNNI3, TNNT2, TPM1, TTN, XIRP2, ZFPM2]
GO:0003206	GO_BiologicalProcess_20.03.2014_19h52	cardiac chamber morphogenesis	[3, 4, 5, 6, 7, 8, 9]	[Group0]	30	27.7778	1.08216e-18	2.305e-16	{Group0=1.093372478062134E-37}	{Group0=3.280117434186402E-37}	TMSB4Y, NAP1L3, COX7B, PBDC1, CDX4, PABPC1L2A, PABPC1L2B, FOXO4, SPIN4, SPIN2A, UBQLN2, DGKK, PRAF2, PCSK1N, NDUFB11, LINC01186, DDX3X, USP9X, TMEM47, DMD, IL1RAPL1, ARX, SAT1, SMPX, MTCP1, LOC158960, FLNA, MECP2, ASB11, SLC6A8, ZIC3, GPR101, FHL1, LINC00087, FAM127B, FAM127C, TMSB4X, APLN, NDUFA1, RPL39, SLC25A5, ZCCHC12, TMEM164, LOC101928358, RAB9B, TCEAL3, WBP5, TCEAL7, TCEAL8, BEX5, TCEAL6, …	[CITED2, CYR61, FGF8, FHL2, FOXC1, FZD1, GATA4, GATA6, HAND1, HES1, HEY2, ID2, ISL1, MYBPC3, MYH6, MYH7, MYL2, MYL3, PROX1, RYR2, SMARCD3, SOX11, SOX4, TBX20, TNNC1, TNNI1, TNNI3, TNNT2, TPM1, ZFPM2]
GO:0072358	GO_BiologicalProcess_20.03.2014_19h52	cardiovascular system development	[4, 5, 6]	[Group0]	89	10.0793	1.4081e-18	2.98518e-16	{Group0=1.093372478062134E-37}	{Group0=3.280117434186402E-37}	TMSB4Y, NAP1L3, COX7B, PBDC1, CDX4, PABPC1L2A, PABPC1L2B, FOXO4, SPIN4, SPIN2A, UBQLN2, DGKK, PRAF2, PCSK1N, NDUFB11, LINC01186, DDX3X, USP9X, TMEM47, DMD, IL1RAPL1, ARX, SAT1, SMPX, MTCP1, LOC158960, FLNA, MECP2, ASB11, SLC6A8, ZIC3, GPR101, FHL1, LINC00087, FAM127B, FAM127C, TMSB4X, APLN, NDUFA1, RPL39, SLC25A5, ZCCHC12, TMEM164, LOC101928358, RAB9B, TCEAL3, WBP5, TCEAL7, TCEAL8, BEX5, TCEAL6, …	[ACKR3, ACTC1, ADM, ADRB1, ANKRD1, APOE, ARID1A, ATP5B, BMP7, BTG1, CDX4, CITED2, COX17, CRIP1, CTGF, CYR61, DDIT3, DUSP6, DYNLL1, EDN1, EFNA1, F3, FGF8, FHL2, FOXC1, FOXO4, FZD1, FZD7, FZD8, GATA4, GATA6, GJA1, HAND1, HES1, HEXIM1, HEY2, HSPB1, ID2, ISL1, JPH2, JUN, LRRC10, MB, MYBPC3, MYH6, MYH7, MYL2, MYL3, NACA, NEBL, NOG, NRARP, PAX3, PCNA, PLN, PRICKLE1, PROX1, QKI, RAMP2, RARB, RBM20, RHOB…
GO:0006941	GO_BiologicalProcess_20.03.2014_19h52	striated muscle contraction	[6]	[Group0]	32	24.2424	6.37812e-18	1.34578e-15	{Group0=1.093372478062134E-37}	{Group0=3.280117434186402E-37}	TMSB4Y, NAP1L3, COX7B, PBDC1, CDX4, PABPC1L2A, PABPC1L2B, FOXO4, SPIN4, SPIN2A, UBQLN2, DGKK, PRAF2, PCSK1N, NDUFB11, LINC01186, DDX3X, USP9X, TMEM47, DMD, IL1RAPL1, ARX, SAT1, SMPX, MTCP1, LOC158960, FLNA, MECP2, ASB11, SLC6A8, ZIC3, GPR101, FHL1, LINC00087, FAM127B, FAM127C, TMSB4X, APLN, NDUFA1, RPL39, SLC25A5, ZCCHC12, TMEM164, LOC101928358, RAB9B, TCEAL3, WBP5, TCEAL7, TCEAL8, BEX5, TCEAL6, …	[ACTC1, ADRB1, ALDOA, ATP1A1, CALM2, CALM3, CASQ2, CTGF, DMD, GATA4, GJA1, HOMER1, KCNJ2, MB, MYBPC3, MYH6, MYH7, MYL2, MYL3, MYL4, PGAM2, PLN, RYR2, SLC8A1, SMPX, SRSF1, TCAP, TNNC1, TNNI1, TNNI3, TPM1, TTN]
GO:0055002	GO_BiologicalProcess_20.03.2014_19h52	striated muscle cell development	[5, 6, 7]	[Group0]	31	24.2188	2.1731e-17	4.56352e-15	{Group0=1.093372478062134E-37}	{Group0=3.280117434186402E-37}	TMSB4Y, NAP1L3, COX7B, PBDC1, CDX4, PABPC1L2A, PABPC1L2B, FOXO4, SPIN4, SPIN2A, UBQLN2, DGKK, PRAF2, PCSK1N, NDUFB11, LINC01186, DDX3X, USP9X, TMEM47, DMD, IL1RAPL1, ARX, SAT1, SMPX, MTCP1, LOC158960, FLNA, MECP2, ASB11, SLC6A8, ZIC3, GPR101, FHL1, LINC00087, FAM127B, FAM127C, TMSB4X, APLN, NDUFA1, RPL39, SLC25A5, ZCCHC12, TMEM164, LOC101928358, RAB9B, TCEAL3, WBP5, TCEAL7, TCEAL8, BEX5, TCEAL6, …	[ACTA1, ACTC1, ADRB1, ANKRD1, BTG1, CAV2, CFLAR, DDIT3, DMD, EDN1, FHL2, FHOD3, GATA4, HEY2, HOMER1, LDB3, LRRC10, MYBPC3, MYH6, MYL2, NACA, NEBL, PRICKLE1, PROX1, SLC8A1, TCAP, TNNT2, TPM1, TTN, VEGFA, XIRP1]
GO:0042692	GO_BiologicalProcess_20.03.2014_19h52	muscle cell differentiation	[4, 5]	[Group0]	46	15.3846	9.22815e-17	1.92868e-14	{Group0=1.093372478062134E-37}	{Group0=3.280117434186402E-37}	TMSB4Y, NAP1L3, COX7B, PBDC1, CDX4, PABPC1L2A, PABPC1L2B, FOXO4, SPIN4, SPIN2A, UBQLN2, DGKK, PRAF2, PCSK1N, NDUFB11, LINC01186, DDX3X, USP9X, TMEM47, DMD, IL1RAPL1, ARX, SAT1, SMPX, MTCP1, LOC158960, FLNA, MECP2, ASB11, SLC6A8, ZIC3, GPR101, FHL1, LINC00087, FAM127B, FAM127C, TMSB4X, APLN, NDUFA1, RPL39, SLC25A5, ZCCHC12, TMEM164, LOC101928358, RAB9B, TCEAL3, WBP5, TCEAL7, TCEAL8, BEX5, TCEAL6, …	[ACTA1, ACTC1, ADM, ADRB1, ANKRD1, ASB2, BHLHE41, BTG1, CAV2, CFLAR, DDIT3, DMD, EDN1, FHL2, FHOD3, FOXO4, GATA4, GATA6, HES1, HEY2, HOMER1, ISL1, LDB3, LGALS1, LRRC10, MYBPC3, MYH6, MYL2, NACA, NEBL, PRICKLE1, PROX1, QKI, RAMP2, RARB, RBM24, SLC8A1, SMARCD3, SORT1, TCAP, TNNT2, TPM1, TRDN, TTN, VEGFA, XIRP1]
GO:0003208	GO_BiologicalProcess_20.03.2014_19h52	cardiac ventricle morphogenesis	[4, 5, 6, 7, 8, 9, 10]	[Group0]	22	34.375	2.9701e-16	6.17781e-14	{Group0=1.093372478062134E-37}	{Group0=3.280117434186402E-37}	TMSB4Y, NAP1L3, COX7B, PBDC1, CDX4, PABPC1L2A, PABPC1L2B, FOXO4, SPIN4, SPIN2A, UBQLN2, DGKK, PRAF2, PCSK1N, NDUFB11, LINC01186, DDX3X, USP9X, TMEM47, DMD, IL1RAPL1, ARX, SAT1, SMPX, MTCP1, LOC158960, FLNA, MECP2, ASB11, SLC6A8, ZIC3, GPR101, FHL1, LINC00087, FAM127B, FAM127C, TMSB4X, APLN, NDUFA1, RPL39, SLC25A5, ZCCHC12, TMEM164, LOC101928358, RAB9B, TCEAL3, WBP5, TCEAL7, TCEAL8, BEX5, TCEAL6, …	[FOXC1, GATA4, HAND1, HEY2, ISL1, MYBPC3, MYH6, MYH7, MYL2, MYL3, PROX1, RYR2, SMARCD3, SOX11, SOX4, TBX20, TNNC1, TNNI1, TNNI3, TNNT2, TPM1, ZFPM2]
GO:0051146	GO_BiologicalProcess_20.03.2014_19h52	striated muscle cell differentiation	[5, 6]	[Group0]	38	17.5115	6.06594e-16	1.25565e-13	{Group0=1.093372478062134E-37}	{Group0=3.280117434186402E-37}	TMSB4Y, NAP1L3, COX7B, PBDC1, CDX4, PABPC1L2A, PABPC1L2B, FOXO4, SPIN4, SPIN2A, UBQLN2, DGKK, PRAF2, PCSK1N, NDUFB11, LINC01186, DDX3X, USP9X, TMEM47, DMD, IL1RAPL1, ARX, SAT1, SMPX, MTCP1, LOC158960, FLNA, MECP2, ASB11, SLC6A8, ZIC3, GPR101, FHL1, LINC00087, FAM127B, FAM127C, TMSB4X, APLN, NDUFA1, RPL39, SLC25A5, ZCCHC12, TMEM164, LOC101928358, RAB9B, TCEAL3, WBP5, TCEAL7, TCEAL8, BEX5, TCEAL6, …	[ACTA1, ACTC1, ADRB1, ANKRD1, BHLHE41, BTG1, CAV2, CFLAR, DDIT3, DMD, EDN1, FHL2, FHOD3, GATA4, GATA6, HEY2, HOMER1, ISL1, LDB3, LRRC10, MYBPC3, MYH6, MYL2, NACA, NEBL, PRICKLE1, PROX1, RARB, RBM24, SLC8A1, SORT1, TCAP, TNNT2, TPM1, TRDN, TTN, VEGFA, XIRP1]
GO:0008016	GO_BiologicalProcess_20.03.2014_19h52	regulation of heart contraction	[4, 5, 7]	[Group0]	31	20.6667	2.61076e-15	5.37817e-13	{Group0=1.093372478062134E-37}	{Group0=3.280117434186402E-37}	TMSB4Y, NAP1L3, COX7B, PBDC1, CDX4, PABPC1L2A, PABPC1L2B, FOXO4, SPIN4, SPIN2A, UBQLN2, DGKK, PRAF2, PCSK1N, NDUFB11, LINC01186, DDX3X, USP9X, TMEM47, DMD, IL1RAPL1, ARX, SAT1, SMPX, MTCP1, LOC158960, FLNA, MECP2, ASB11, SLC6A8, ZIC3, GPR101, FHL1, LINC00087, FAM127B, FAM127C, TMSB4X, APLN, NDUFA1, RPL39, SLC25A5, ZCCHC12, TMEM164, LOC101928358, RAB9B, TCEAL3, WBP5, TCEAL7, TCEAL8, BEX5, TCEAL6, …	[ADM, ADRB1, APLN, ATP1A1, ATP2A2, CALM2, CALM3, CASQ2, CTGF, CYP2J2, DES, DMD, EDN1, GATA4, GJA1, HEY2, HSPB7, KCNJ2, MYBPC3, MYH6, MYH7, MYL3, MYL4, PLN, RANGRF, RYR2, S100A1, SLC8A1, TNNT2, TPM1, TRDN]
GO:0003229	GO_BiologicalProcess_20.03.2014_19h52	ventricular cardiac muscle tissue development	[5, 6, 7, 8, 9]	[Group0]	18	39.1304	1.08004e-14	2.21409e-12	{Group0=1.093372478062134E-37}	{Group0=3.280117434186402E-37}	TMSB4Y, NAP1L3, COX7B, PBDC1, CDX4, PABPC1L2A, PABPC1L2B, FOXO4, SPIN4, SPIN2A, UBQLN2, DGKK, PRAF2, PCSK1N, NDUFB11, LINC01186, DDX3X, USP9X, TMEM47, DMD, IL1RAPL1, ARX, SAT1, SMPX, MTCP1, LOC158960, FLNA, MECP2, ASB11, SLC6A8, ZIC3, GPR101, FHL1, LINC00087, FAM127B, FAM127C, TMSB4X, APLN, NDUFA1, RPL39, SLC25A5, ZCCHC12, TMEM164, LOC101928358, RAB9B, TCEAL3, WBP5, TCEAL7, TCEAL8, BEX5, TCEAL6, …	[FOXC1, GATA4, HAND1, HEY2, ISL1, MYBPC3, MYH6, MYH7, MYL2, MYL3, PROX1, RYR2, TNNC1, TNNI1, TNNI3, TNNT2, TPM1, ZFPM2]
GO:0031672	GO_CellularComponent_20.03.2014_19h52	A band	[3, 4, 5, 6, 7, 8, 9, 10]	[Group0, Group1]	15	48.3871	3.87363e-14	7.9022e-12	{Group0=1.093372478062134E-37, Group1=1.093424550291739E-40}	{Group0=3.280117434186402E-37, Group1=4.373698201166956E-40}	TMSB4Y, NAP1L3, COX7B, PBDC1, CDX4, PABPC1L2A, PABPC1L2B, FOXO4, SPIN4, SPIN2A, UBQLN2, DGKK, PRAF2, PCSK1N, NDUFB11, LINC01186, DDX3X, USP9X, TMEM47, DMD, IL1RAPL1, ARX, SAT1, SMPX, MTCP1, LOC158960, FLNA, MECP2, ASB11, SLC6A8, ZIC3, GPR101, FHL1, LINC00087, FAM127B, FAM127C, TMSB4X, APLN, NDUFA1, RPL39, SLC25A5, ZCCHC12, TMEM164, LOC101928358, RAB9B, TCEAL3, WBP5, TCEAL7, TCEAL8, BEX5, TCEAL6, …	[ANK1, CMYA5, DST, FHL2, MYBPC3, MYL2, MYL3, MYL4, MYL7, MYOM1, MYOM2, S100A1, SMPX, TRIM63, TTN]
GO:0015629	GO_CellularComponent_20.03.2014_19h52	actin cytoskeleton	[5, 6, 7, 8]	[Group0]	50	12.285	4.38788e-14	8.9074e-12	{Group0=1.093372478062134E-37}	{Group0=3.280117434186402E-37}	TMSB4Y, NAP1L3, COX7B, PBDC1, CDX4, PABPC1L2A, PABPC1L2B, FOXO4, SPIN4, SPIN2A, UBQLN2, DGKK, PRAF2, PCSK1N, NDUFB11, LINC01186, DDX3X, USP9X, TMEM47, DMD, IL1RAPL1, ARX, SAT1, SMPX, MTCP1, LOC158960, FLNA, MECP2, ASB11, SLC6A8, ZIC3, GPR101, FHL1, LINC00087, FAM127B, FAM127C, TMSB4X, APLN, NDUFA1, RPL39, SLC25A5, ZCCHC12, TMEM164, LOC101928358, RAB9B, TCEAL3, WBP5, TCEAL7, TCEAL8, BEX5, TCEAL6, …	[ACTA1, ACTC1, ACTN2, AHNAK, ALDOA, ARPC5, CDC42EP3, CFL2, CRYAB, DMD, DST, DYNLL2, FHL2, FHOD3, FLNA, GABARAP, GCOM1, H1F0, HSPB7, INTS6, MARCKS, MYBPC3, MYH6, MYH7, MYL12A, MYL2, MYL3, MYL4, MYL6, MYL7, MYL9, MYOM1, MYOM2, MYOZ2, MYZAP, NEBL, PDLIM5, PRSS8, RHOQ, SVIL, SYNPO, SYNPO2, TLN1, TNNC1, TNNI1, TNNI3, TNNT2, TPM1, TPM2, TTN]
GO:0008015	GO_BiologicalProcess_20.03.2014_19h52	blood circulation	[5]	[Group0]	50	12.0773	8.56665e-14	1.73046e-11	{Group0=1.093372478062134E-37}	{Group0=3.280117434186402E-37}	TMSB4Y, NAP1L3, COX7B, PBDC1, CDX4, PABPC1L2A, PABPC1L2B, FOXO4, SPIN4, SPIN2A, UBQLN2, DGKK, PRAF2, PCSK1N, NDUFB11, LINC01186, DDX3X, USP9X, TMEM47, DMD, IL1RAPL1, ARX, SAT1, SMPX, MTCP1, LOC158960, FLNA, MECP2, ASB11, SLC6A8, ZIC3, GPR101, FHL1, LINC00087, FAM127B, FAM127C, TMSB4X, APLN, NDUFA1, RPL39, SLC25A5, ZCCHC12, TMEM164, LOC101928358, RAB9B, TCEAL3, WBP5, TCEAL7, TCEAL8, BEX5, TCEAL6, …	[ACTC1, ADM, ADRB1, ADRB2, APLN, APOE, ATP1A1, ATP2A2, CALM2, CALM3, CASQ2, CTGF, CYP2J2, DES, DMD, EDN1, FOXC1, GATA4, GJA1, HEY2, HSPB7, ID2, KCNJ2, MANF, MECP2, MYBPC3, MYH6, MYH7, MYL2, MYL3, MYL4, NPPA, PDE3A, PLN, RAMP2, RANGRF, RYR2, S100A1, SGK1, SLC8A1, SRSF1, TBX20, TCAP, TNNC1, TNNI3, TNNT2, TPM1, TRDN, TTN, VEGFA]
GO:0060048	GO_BiologicalProcess_20.03.2014_19h52	cardiac muscle contraction	[7]	[Group0]	24	24.2424	8.95092e-14	1.79914e-11	{Group0=1.093372478062134E-37}	{Group0=3.280117434186402E-37}	TMSB4Y, NAP1L3, COX7B, PBDC1, CDX4, PABPC1L2A, PABPC1L2B, FOXO4, SPIN4, SPIN2A, UBQLN2, DGKK, PRAF2, PCSK1N, NDUFB11, LINC01186, DDX3X, USP9X, TMEM47, DMD, IL1RAPL1, ARX, SAT1, SMPX, MTCP1, LOC158960, FLNA, MECP2, ASB11, SLC6A8, ZIC3, GPR101, FHL1, LINC00087, FAM127B, FAM127C, TMSB4X, APLN, NDUFA1, RPL39, SLC25A5, ZCCHC12, TMEM164, LOC101928358, RAB9B, TCEAL3, WBP5, TCEAL7, TCEAL8, BEX5, TCEAL6, …	[ACTC1, ADRB1, ATP1A1, CALM2, CALM3, CASQ2, CTGF, DMD, GATA4, GJA1, KCNJ2, MYBPC3, MYL2, MYL3, MYL4, PLN, RYR2, SLC8A1, SRSF1, TCAP, TNNC1, TNNI3, TPM1, TTN]
GO:0030239	GO_BiologicalProcess_20.03.2014_19h52	myofibril assembly	[4, 5, 6, 7, 8]	[Group0]	17	36.1702	2.76867e-13	5.53734e-11	{Group0=1.093372478062134E-37}	{Group0=3.280117434186402E-37}	TMSB4Y, NAP1L3, COX7B, PBDC1, CDX4, PABPC1L2A, PABPC1L2B, FOXO4, SPIN4, SPIN2A, UBQLN2, DGKK, PRAF2, PCSK1N, NDUFB11, LINC01186, DDX3X, USP9X, TMEM47, DMD, IL1RAPL1, ARX, SAT1, SMPX, MTCP1, LOC158960, FLNA, MECP2, ASB11, SLC6A8, ZIC3, GPR101, FHL1, LINC00087, FAM127B, FAM127C, TMSB4X, APLN, NDUFA1, RPL39, SLC25A5, ZCCHC12, TMEM164, LOC101928358, RAB9B, TCEAL3, WBP5, TCEAL7, TCEAL8, BEX5, TCEAL6, …	[ACTA1, ACTC1, ANKRD1, CFLAR, EDN1, FHOD3, LDB3, MYBPC3, MYH6, MYL2, NEBL, PROX1, TCAP, TNNT2, TPM1, TTN, XIRP1]
GO:0036379	GO_CellularComponent_20.03.2014_19h52	myofilament	[3, 4, 5, 6, 7, 8, 9]	[Group0]	11	52.3809	3.43956e-11	6.70714e-09	{Group0=1.093372478062134E-37}	{Group0=3.280117434186402E-37}	TMSB4Y, NAP1L3, COX7B, PBDC1, CDX4, PABPC1L2A, PABPC1L2B, FOXO4, SPIN4, SPIN2A, UBQLN2, DGKK, PRAF2, PCSK1N, NDUFB11, LINC01186, DDX3X, USP9X, TMEM47, DMD, IL1RAPL1, ARX, SAT1, SMPX, MTCP1, LOC158960, FLNA, MECP2, ASB11, SLC6A8, ZIC3, GPR101, FHL1, LINC00087, FAM127B, FAM127C, TMSB4X, APLN, NDUFA1, RPL39, SLC25A5, ZCCHC12, TMEM164, LOC101928358, RAB9B, TCEAL3, WBP5, TCEAL7, TCEAL8, BEX5, TCEAL6, …	[ACTA1, FHOD3, MYBPC3, MYOM1, TNNC1, TNNI1, TNNI3, TNNT2, TPM1, TPM2, TTN]
GO:0035051	GO_BiologicalProcess_20.03.2014_19h52	cardiocyte differentiation	[4, 5, 6, 7, 8]	[Group0]	22	20.3704	3.98531e-11	7.7315e-09	{Group0=1.093372478062134E-37}	{Group0=3.280117434186402E-37}	TMSB4Y, NAP1L3, COX7B, PBDC1, CDX4, PABPC1L2A, PABPC1L2B, FOXO4, SPIN4, SPIN2A, UBQLN2, DGKK, PRAF2, PCSK1N, NDUFB11, LINC01186, DDX3X, USP9X, TMEM47, DMD, IL1RAPL1, ARX, SAT1, SMPX, MTCP1, LOC158960, FLNA, MECP2, ASB11, SLC6A8, ZIC3, GPR101, FHL1, LINC00087, FAM127B, FAM127C, TMSB4X, APLN, NDUFA1, RPL39, SLC25A5, ZCCHC12, TMEM164, LOC101928358, RAB9B, TCEAL3, WBP5, TCEAL7, TCEAL8, BEX5, TCEAL6, …	[ACTC1, ADRB1, CITED2, FHL2, GATA4, GATA6, HES1, HEY2, ISL1, LRRC10, MYH6, MYL2, NEBL, PRICKLE1, PROX1, RARB, SLC8A1, TCAP, TTN, TWIST1, VEGFA, XIRP1]
GO:0090257	GO_BiologicalProcess_20.03.2014_19h52	regulation of muscle system process	[4, 5]	[Group0]	27	15.8824	1.06769e-10	2.0393e-08	{Group0=1.093372478062134E-37}	{Group0=3.280117434186402E-37}	TMSB4Y, NAP1L3, COX7B, PBDC1, CDX4, PABPC1L2A, PABPC1L2B, FOXO4, SPIN4, SPIN2A, UBQLN2, DGKK, PRAF2, PCSK1N, NDUFB11, LINC01186, DDX3X, USP9X, TMEM47, DMD, IL1RAPL1, ARX, SAT1, SMPX, MTCP1, LOC158960, FLNA, MECP2, ASB11, SLC6A8, ZIC3, GPR101, FHL1, LINC00087, FAM127B, FAM127C, TMSB4X, APLN, NDUFA1, RPL39, SLC25A5, ZCCHC12, TMEM164, LOC101928358, RAB9B, TCEAL3, WBP5, TCEAL7, TCEAL8, BEX5, TCEAL6, …	[ADRB1, ADRB2, ATP1A1, CALM2, CALM3, CASQ2, CMYA5, CTGF, DMD, EDN1, FBXO32, GATA4, GJA1, KCNJ2, MYBPC3, MYL2, MYL3, MYL9, PLN, RYR2, SLC8A1, TNNC1, TNNI1, TNNI3, TNNT2, TPM1, TRIM63]
GO:0055013	GO_BiologicalProcess_20.03.2014_19h52	cardiac muscle cell development	[5, 6, 7, 8, 9, 10]	[Group0]	15	30.6122	1.10383e-10	2.09728e-08	{Group0=1.093372478062134E-37}	{Group0=3.280117434186402E-37}	TMSB4Y, NAP1L3, COX7B, PBDC1, CDX4, PABPC1L2A, PABPC1L2B, FOXO4, SPIN4, SPIN2A, UBQLN2, DGKK, PRAF2, PCSK1N, NDUFB11, LINC01186, DDX3X, USP9X, TMEM47, DMD, IL1RAPL1, ARX, SAT1, SMPX, MTCP1, LOC158960, FLNA, MECP2, ASB11, SLC6A8, ZIC3, GPR101, FHL1, LINC00087, FAM127B, FAM127C, TMSB4X, APLN, NDUFA1, RPL39, SLC25A5, ZCCHC12, TMEM164, LOC101928358, RAB9B, TCEAL3, WBP5, TCEAL7, TCEAL8, BEX5, TCEAL6, …	[ACTC1, ADRB1, FHL2, GATA4, HEY2, LRRC10, MYH6, MYL2, NEBL, PROX1, SLC8A1, TCAP, TTN, VEGFA, XIRP1]
GO:0043462	GO_BiologicalProcess_20.03.2014_19h52	regulation of ATPase activity	[5, 6, 7, 8, 9, 10, 11]	[Group0]	13	37.1429	1.22647e-10	2.31804e-08	{Group0=1.093372478062134E-37}	{Group0=3.280117434186402E-37}	TMSB4Y, NAP1L3, COX7B, PBDC1, CDX4, PABPC1L2A, PABPC1L2B, FOXO4, SPIN4, SPIN2A, UBQLN2, DGKK, PRAF2, PCSK1N, NDUFB11, LINC01186, DDX3X, USP9X, TMEM47, DMD, IL1RAPL1, ARX, SAT1, SMPX, MTCP1, LOC158960, FLNA, MECP2, ASB11, SLC6A8, ZIC3, GPR101, FHL1, LINC00087, FAM127B, FAM127C, TMSB4X, APLN, NDUFA1, RPL39, SLC25A5, ZCCHC12, TMEM164, LOC101928358, RAB9B, TCEAL3, WBP5, TCEAL7, TCEAL8, BEX5, TCEAL6, …	[MYBPC3, MYH6, MYL3, MYL4, PFN1, PFN2, PLN, RYR2, TNNC1, TNNI3, TNNT2, TPM1, TPM2]
GO:0055007	GO_BiologicalProcess_20.03.2014_19h52	cardiac muscle cell differentiation	[5, 6, 7, 8, 9]	[Group0]	19	22.3529	1.57703e-10	2.94904e-08	{Group0=1.093372478062134E-37}	{Group0=3.280117434186402E-37}	TMSB4Y, NAP1L3, COX7B, PBDC1, CDX4, PABPC1L2A, PABPC1L2B, FOXO4, SPIN4, SPIN2A, UBQLN2, DGKK, PRAF2, PCSK1N, NDUFB11, LINC01186, DDX3X, USP9X, TMEM47, DMD, IL1RAPL1, ARX, SAT1, SMPX, MTCP1, LOC158960, FLNA, MECP2, ASB11, SLC6A8, ZIC3, GPR101, FHL1, LINC00087, FAM127B, FAM127C, TMSB4X, APLN, NDUFA1, RPL39, SLC25A5, ZCCHC12, TMEM164, LOC101928358, RAB9B, TCEAL3, WBP5, TCEAL7, TCEAL8, BEX5, TCEAL6, …	[ACTC1, ADRB1, FHL2, GATA4, GATA6, HEY2, ISL1, LRRC10, MYH6, MYL2, NEBL, PRICKLE1, PROX1, RARB, SLC8A1, TCAP, TTN, VEGFA, XIRP1]
GO:0002027	GO_BiologicalProcess_20.03.2014_19h52	regulation of heart rate	[3, 5, 6, 8]	[Group0]	18	23.6842	1.72682e-10	3.21188e-08	{Group0=1.093372478062134E-37}	{Group0=3.280117434186402E-37}	TMSB4Y, NAP1L3, COX7B, PBDC1, CDX4, PABPC1L2A, PABPC1L2B, FOXO4, SPIN4, SPIN2A, UBQLN2, DGKK, PRAF2, PCSK1N, NDUFB11, LINC01186, DDX3X, USP9X, TMEM47, DMD, IL1RAPL1, ARX, SAT1, SMPX, MTCP1, LOC158960, FLNA, MECP2, ASB11, SLC6A8, ZIC3, GPR101, FHL1, LINC00087, FAM127B, FAM127C, TMSB4X, APLN, NDUFA1, RPL39, SLC25A5, ZCCHC12, TMEM164, LOC101928358, RAB9B, TCEAL3, WBP5, TCEAL7, TCEAL8, BEX5, TCEAL6, …	[ADM, ADRB1, ATP2A2, CALM2, CALM3, CASQ2, DMD, EDN1, HEY2, KCNJ2, MYBPC3, MYH6, MYH7, PLN, RANGRF, RYR2, SLC8A1, TPM1]
GO:0003279	GO_BiologicalProcess_20.03.2014_19h52	cardiac septum development	[3, 4, 5, 6, 7, 8, 9]	[Group0]	17	25	2.22274e-10	4.08984e-08	{Group0=1.093372478062134E-37}	{Group0=3.280117434186402E-37}	TMSB4Y, NAP1L3, COX7B, PBDC1, CDX4, PABPC1L2A, PABPC1L2B, FOXO4, SPIN4, SPIN2A, UBQLN2, DGKK, PRAF2, PCSK1N, NDUFB11, LINC01186, DDX3X, USP9X, TMEM47, DMD, IL1RAPL1, ARX, SAT1, SMPX, MTCP1, LOC158960, FLNA, MECP2, ASB11, SLC6A8, ZIC3, GPR101, FHL1, LINC00087, FAM127B, FAM127C, TMSB4X, APLN, NDUFA1, RPL39, SLC25A5, ZCCHC12, TMEM164, LOC101928358, RAB9B, TCEAL3, WBP5, TCEAL7, TCEAL8, BEX5, TCEAL6, …	[CITED2, CYR61, FGF8, FZD1, GATA4, GATA6, HAND1, HES1, HEY2, ID2, ISL1, PROX1, SOX11, SOX4, TBX20, XIRP2, ZFPM2]
GO:0006937	GO_BiologicalProcess_20.03.2014_19h52	regulation of muscle contraction	[5, 6]	[Group0]	24	17.1429	2.31574e-10	4.2378e-08	{Group0=1.093372478062134E-37}	{Group0=3.280117434186402E-37}	TMSB4Y, NAP1L3, COX7B, PBDC1, CDX4, PABPC1L2A, PABPC1L2B, FOXO4, SPIN4, SPIN2A, UBQLN2, DGKK, PRAF2, PCSK1N, NDUFB11, LINC01186, DDX3X, USP9X, TMEM47, DMD, IL1RAPL1, ARX, SAT1, SMPX, MTCP1, LOC158960, FLNA, MECP2, ASB11, SLC6A8, ZIC3, GPR101, FHL1, LINC00087, FAM127B, FAM127C, TMSB4X, APLN, NDUFA1, RPL39, SLC25A5, ZCCHC12, TMEM164, LOC101928358, RAB9B, TCEAL3, WBP5, TCEAL7, TCEAL8, BEX5, TCEAL6, …	[ADRB1, ADRB2, ATP1A1, CALM2, CALM3, CASQ2, CTGF, DMD, EDN1, GATA4, GJA1, KCNJ2, MYBPC3, MYL2, MYL3, MYL9, PLN, RYR2, SLC8A1, TNNC1, TNNI1, TNNI3, TNNT2, TPM1]
GO:0045214	GO_BiologicalProcess_20.03.2014_19h52	sarcomere organization	[5, 6, 7, 8, 9]	[Group0]	12	36.3636	8.55556e-10	1.54e-07	{Group0=1.093372478062134E-37}	{Group0=3.280117434186402E-37}	TMSB4Y, NAP1L3, COX7B, PBDC1, CDX4, PABPC1L2A, PABPC1L2B, FOXO4, SPIN4, SPIN2A, UBQLN2, DGKK, PRAF2, PCSK1N, NDUFB11, LINC01186, DDX3X, USP9X, TMEM47, DMD, IL1RAPL1, ARX, SAT1, SMPX, MTCP1, LOC158960, FLNA, MECP2, ASB11, SLC6A8, ZIC3, GPR101, FHL1, LINC00087, FAM127B, FAM127C, TMSB4X, APLN, NDUFA1, RPL39, SLC25A5, ZCCHC12, TMEM164, LOC101928358, RAB9B, TCEAL3, WBP5, TCEAL7, TCEAL8, BEX5, TCEAL6, …	[ANKRD1, EDN1, FHOD3, LDB3, MYBPC3, MYH6, PROX1, TCAP, TNNT2, TPM1, TTN, XIRP1]
GO:0002026	GO_BiologicalProcess_20.03.2014_19h52	regulation of the force of heart contraction	[3, 5, 6, 8]	[Group0]	11	39.2857	1.65884e-09	2.95273e-07	{Group0=1.093372478062134E-37}	{Group0=3.280117434186402E-37}	TMSB4Y, NAP1L3, COX7B, PBDC1, CDX4, PABPC1L2A, PABPC1L2B, FOXO4, SPIN4, SPIN2A, UBQLN2, DGKK, PRAF2, PCSK1N, NDUFB11, LINC01186, DDX3X, USP9X, TMEM47, DMD, IL1RAPL1, ARX, SAT1, SMPX, MTCP1, LOC158960, FLNA, MECP2, ASB11, SLC6A8, ZIC3, GPR101, FHL1, LINC00087, FAM127B, FAM127C, TMSB4X, APLN, NDUFA1, RPL39, SLC25A5, ZCCHC12, TMEM164, LOC101928358, RAB9B, TCEAL3, WBP5, TCEAL7, TCEAL8, BEX5, TCEAL6, …	[ADM, ADRB1, APLN, ATP1A1, ATP2A2, MYH6, MYH7, MYL3, MYL4, PLN, SLC8A1]
GO:0005865	GO_CellularComponent_20.03.2014_19h52	striated muscle thin filament	[4, 5, 6, 7, 8, 9, 10]	[Group0]	9	50	3.82577e-09	6.6951e-07	{Group0=1.093372478062134E-37}	{Group0=3.280117434186402E-37}	TMSB4Y, NAP1L3, COX7B, PBDC1, CDX4, PABPC1L2A, PABPC1L2B, FOXO4, SPIN4, SPIN2A, UBQLN2, DGKK, PRAF2, PCSK1N, NDUFB11, LINC01186, DDX3X, USP9X, TMEM47, DMD, IL1RAPL1, ARX, SAT1, SMPX, MTCP1, LOC158960, FLNA, MECP2, ASB11, SLC6A8, ZIC3, GPR101, FHL1, LINC00087, FAM127B, FAM127C, TMSB4X, APLN, NDUFA1, RPL39, SLC25A5, ZCCHC12, TMEM164, LOC101928358, RAB9B, TCEAL3, WBP5, TCEAL7, TCEAL8, BEX5, TCEAL6, …	[ACTA1, FHOD3, TNNC1, TNNI1, TNNI3, TNNT2, TPM1, TPM2, TTN]
GO:0006942	GO_BiologicalProcess_20.03.2014_19h52	regulation of striated muscle contraction	[6, 7]	[Group0]	17	20.4819	6.05423e-09	1.04738e-06	{Group0=1.093372478062134E-37}	{Group0=3.280117434186402E-37}	TMSB4Y, NAP1L3, COX7B, PBDC1, CDX4, PABPC1L2A, PABPC1L2B, FOXO4, SPIN4, SPIN2A, UBQLN2, DGKK, PRAF2, PCSK1N, NDUFB11, LINC01186, DDX3X, USP9X, TMEM47, DMD, IL1RAPL1, ARX, SAT1, SMPX, MTCP1, LOC158960, FLNA, MECP2, ASB11, SLC6A8, ZIC3, GPR101, FHL1, LINC00087, FAM127B, FAM127C, TMSB4X, APLN, NDUFA1, RPL39, SLC25A5, ZCCHC12, TMEM164, LOC101928358, RAB9B, TCEAL3, WBP5, TCEAL7, TCEAL8, BEX5, TCEAL6, …	[ADRB1, ATP1A1, CALM2, CALM3, CASQ2, CTGF, DMD, GATA4, GJA1, KCNJ2, MYBPC3, MYL2, MYL3, PLN, RYR2, SLC8A1, TNNI1]
GO:0031430	GO_CellularComponent_20.03.2014_19h52	M band	[3, 4, 5, 6, 7, 8, 9, 10, 11]	[Group1]	9	47.3684	7.03469e-09	1.20997e-06	{Group1=1.093424550291739E-40}	{Group1=4.373698201166956E-40}	TMSB4Y, NAP1L3, COX7B, PBDC1, CDX4, PABPC1L2A, PABPC1L2B, FOXO4, SPIN4, SPIN2A, UBQLN2, DGKK, PRAF2, PCSK1N, NDUFB11, LINC01186, DDX3X, USP9X, TMEM47, DMD, IL1RAPL1, ARX, SAT1, SMPX, MTCP1, LOC158960, FLNA, MECP2, ASB11, SLC6A8, ZIC3, GPR101, FHL1, LINC00087, FAM127B, FAM127C, TMSB4X, APLN, NDUFA1, RPL39, SLC25A5, ZCCHC12, TMEM164, LOC101928358, RAB9B, TCEAL3, WBP5, TCEAL7, TCEAL8, BEX5, TCEAL6, …	[ANK1, CMYA5, FHL2, MYOM1, MYOM2, S100A1, SMPX, TRIM63, TTN]
GO:0003151	GO_BiologicalProcess_20.03.2014_19h52	outflow tract morphogenesis	[3, 4, 5, 6, 7, 8, 9]	[Group0]	14	24.5614	1.12096e-08	1.90563e-06	{Group0=1.093372478062134E-37}	{Group0=3.280117434186402E-37}	TMSB4Y, NAP1L3, COX7B, PBDC1, CDX4, PABPC1L2A, PABPC1L2B, FOXO4, SPIN4, SPIN2A, UBQLN2, DGKK, PRAF2, PCSK1N, NDUFB11, LINC01186, DDX3X, USP9X, TMEM47, DMD, IL1RAPL1, ARX, SAT1, SMPX, MTCP1, LOC158960, FLNA, MECP2, ASB11, SLC6A8, ZIC3, GPR101, FHL1, LINC00087, FAM127B, FAM127C, TMSB4X, APLN, NDUFA1, RPL39, SLC25A5, ZCCHC12, TMEM164, LOC101928358, RAB9B, TCEAL3, WBP5, TCEAL7, TCEAL8, BEX5, TCEAL6, …	[CITED2, FGF8, FOXC1, FZD1, GATA6, HES1, HEY2, ISL1, JUN, SOX11, TBX20, TWIST1, VEGFA, ZFPM2]
GO:0010959	GO_BiologicalProcess_20.03.2014_19h52	regulation of metal ion transport	[5, 6, 7, 8]	[Group0]	29	12.2363	1.13312e-08	1.91497e-06	{Group0=1.093372478062134E-37}	{Group0=3.280117434186402E-37}	TMSB4Y, NAP1L3, COX7B, PBDC1, CDX4, PABPC1L2A, PABPC1L2B, FOXO4, SPIN4, SPIN2A, UBQLN2, DGKK, PRAF2, PCSK1N, NDUFB11, LINC01186, DDX3X, USP9X, TMEM47, DMD, IL1RAPL1, ARX, SAT1, SMPX, MTCP1, LOC158960, FLNA, MECP2, ASB11, SLC6A8, ZIC3, GPR101, FHL1, LINC00087, FAM127B, FAM127C, TMSB4X, APLN, NDUFA1, RPL39, SLC25A5, ZCCHC12, TMEM164, LOC101928358, RAB9B, TCEAL3, WBP5, TCEAL7, TCEAL8, BEX5, TCEAL6, …	[ACTN2, ADRB1, ADRB2, AHNAK, ATF4, ATP1A1, CACNB2, CALM2, CALM3, CASQ2, CD63, DMD, DRD4, FHL1, GJA1, HOMER1, JPH2, KCNJ2, MCHR1, PACSIN3, PLN, PRSS8, RANGRF, RYR2, S100A1, SLC30A1, SLC8A1, TRDN, WNK2]
GO:0014866	GO_BiologicalProcess_20.03.2014_19h52	skeletal myofibril assembly	[5, 6, 7, 8, 9]	[Group0]	6	85.7143	1.53603e-08	2.58053e-06	{Group0=1.093372478062134E-37}	{Group0=3.280117434186402E-37}	TMSB4Y, NAP1L3, COX7B, PBDC1, CDX4, PABPC1L2A, PABPC1L2B, FOXO4, SPIN4, SPIN2A, UBQLN2, DGKK, PRAF2, PCSK1N, NDUFB11, LINC01186, DDX3X, USP9X, TMEM47, DMD, IL1RAPL1, ARX, SAT1, SMPX, MTCP1, LOC158960, FLNA, MECP2, ASB11, SLC6A8, ZIC3, GPR101, FHL1, LINC00087, FAM127B, FAM127C, TMSB4X, APLN, NDUFA1, RPL39, SLC25A5, ZCCHC12, TMEM164, LOC101928358, RAB9B, TCEAL3, WBP5, TCEAL7, TCEAL8, BEX5, TCEAL6, …	[ACTA1, ACTC1, CFLAR, PROX1, TCAP, TTN]

## Sheet: Top 50 GO terms- group II Fig.2
Supplementary Data 3: GO term enrichment of genes with pronounced glow genic CpG methylation marked by H3K27me3 (tested genes are listed)
GOID	Ontology Source	GOTerm	GOLevels	GOGroups	Nr. Genes	% Associated Genes	Term PValue	Term PValue Corrected with Bonferroni step down	Group PValue	Group PValue Corrected with Bonferroni step down	Tested genes (Group II, Fig. 2b)	Associated Genes Found
GO:0043565	GO_MolecularFunction_20.03.2014_19h52	sequence-specific DNA binding	[5]	[Group7]	95	12.2108	1.38499e-99	1.23264e-97	{Group7=3.2034896504819913E-62}	{Group7=3.8441875805783895E-61}	TLX1, LBX1, EMX2, HHEX, THY1, BSX, NRGN, VSIG2, ESAM, RASSF10, NHLH2, NPPB, PHLDA2, PAX6, PAUPAR, IFITM3, YPEL4, FGF4, PAX7, ASCL1, LHX5, FZD10, DUSP5P1, CCDC184, PRPH, HOXC13, HOXC12, HOTAIR, HOXC10, HOXC9, HOXC8, HOXC5, LOC100240735, LOC400043, LOC101927583, ZIC2, LINC00554, SOX1, PDX1, CDX2, MLNR, POU4F1, SLITRK1, SLITRK5, LOC101927248, NKX2-1, PAX9, FOXA1, CLEC14A, BMP4, OTX2, SIX1, TAL1, NGB…	[ASCL1, BARHL1, BARHL2, BSX, CDX2, DLX1, DLX5, DLX6, DMRT2, DMRT3, DMRTA2, EMX2, EN1, EN2, EVX1, FEV, FEZF1, FOXA1, FOXD2, FOXE1, FOXE3, FOXF2, FOXJ1, FOXL1, GATA2, HHEX, HMX1, HOXA1, HOXA11, HOXA13, HOXA2, HOXA3, HOXA4, HOXA5, HOXA6, HOXA7, HOXA9, HOXB1, HOXB13, HOXB2, HOXB3, HOXB4, HOXB6, HOXB7, HOXB8, HOXB9, HOXC10, HOXC12, HOXC13, HOXC5, HOXC8, HOXC9, HOXD1, HOXD10, HOXD13, HOXD3, HOXD4, HOXD…
GO:0003677	GO_MolecularFunction_20.03.2014_19h52	DNA binding	[4]	[Group7]	104	4.11881	3.20349e-62	2.81907e-60	{Group7=3.2034896504819913E-62}	{Group7=3.8441875805783895E-61}	TLX1, LBX1, EMX2, HHEX, THY1, BSX, NRGN, VSIG2, ESAM, RASSF10, NHLH2, NPPB, PHLDA2, PAX6, PAUPAR, IFITM3, YPEL4, FGF4, PAX7, ASCL1, LHX5, FZD10, DUSP5P1, CCDC184, PRPH, HOXC13, HOXC12, HOTAIR, HOXC10, HOXC9, HOXC8, HOXC5, LOC100240735, LOC400043, LOC101927583, ZIC2, LINC00554, SOX1, PDX1, CDX2, MLNR, POU4F1, SLITRK1, SLITRK5, LOC101927248, NKX2-1, PAX9, FOXA1, CLEC14A, BMP4, OTX2, SIX1, TAL1, NGB…	[ASCL1, BARHL1, BARHL2, BSX, CDX2, DLX1, DLX5, DLX6, DMRT2, DMRT3, DMRTA2, EMX2, EN1, EN2, EVX1, FEV, FEZF1, FOXA1, FOXD2, FOXE1, FOXE3, FOXF2, FOXJ1, FOXL1, GATA2, HHEX, HMX1, HOXA1, HOXA11, HOXA13, HOXA2, HOXA3, HOXA4, HOXA5, HOXA6, HOXA7, HOXA9, HOXB1, HOXB13, HOXB2, HOXB3, HOXB4, HOXB6, HOXB7, HOXB8, HOXB9, HOXC10, HOXC12, HOXC13, HOXC5, HOXC8, HOXC9, HOXD1, HOXD10, HOXD13, HOXD3, HOXD4, HOXD…
GO:0007389	GO_BiologicalProcess_20.03.2014_19h52	pattern specification process	[3, 4]	[Group1]	61	12.9787	3.91236e-61	3.40375e-59	{Group1=1.7940861087673826E-56}	{Group1=1.973494719644121E-55}	TLX1, LBX1, EMX2, HHEX, THY1, BSX, NRGN, VSIG2, ESAM, RASSF10, NHLH2, NPPB, PHLDA2, PAX6, PAUPAR, IFITM3, YPEL4, FGF4, PAX7, ASCL1, LHX5, FZD10, DUSP5P1, CCDC184, PRPH, HOXC13, HOXC12, HOTAIR, HOXC10, HOXC9, HOXC8, HOXC5, LOC100240735, LOC400043, LOC101927583, ZIC2, LINC00554, SOX1, PDX1, CDX2, MLNR, POU4F1, SLITRK1, SLITRK5, LOC101927248, NKX2-1, PAX9, FOXA1, CLEC14A, BMP4, OTX2, SIX1, TAL1, NGB…	[ASCL1, BMP4, CDX2, DLX1, DMRT2, DMRT3, EMX2, EN1, EVX1, FEZF1, FOXA1, FOXD2, FOXE1, FOXE3, FOXJ1, FOXL1, HHEX, HOXA1, HOXA11, HOXA2, HOXA3, HOXA4, HOXA5, HOXA6, HOXA7, HOXB1, HOXB2, HOXB3, HOXB4, HOXB6, HOXB7, HOXB8, HOXB9, HOXC10, HOXC13, HOXC5, HOXC8, HOXC9, HOXD10, HOXD13, HOXD3, HOXD8, IRX1, LBX1, LHX1, LHX2, MNX1, NKX2-1, NKX6-1, OTX2, PAX1, PAX6, PAX7, PITX2, RAX, SHH, SIX1, SIX3, SOX1, TB…
GO:0003002	GO_BiologicalProcess_20.03.2014_19h52	regionalization	[4, 5]	[Group1]	54	15.8358	1.97376e-58	1.69743e-56	{Group1=1.7940861087673826E-56}	{Group1=1.973494719644121E-55}	TLX1, LBX1, EMX2, HHEX, THY1, BSX, NRGN, VSIG2, ESAM, RASSF10, NHLH2, NPPB, PHLDA2, PAX6, PAUPAR, IFITM3, YPEL4, FGF4, PAX7, ASCL1, LHX5, FZD10, DUSP5P1, CCDC184, PRPH, HOXC13, HOXC12, HOTAIR, HOXC10, HOXC9, HOXC8, HOXC5, LOC100240735, LOC400043, LOC101927583, ZIC2, LINC00554, SOX1, PDX1, CDX2, MLNR, POU4F1, SLITRK1, SLITRK5, LOC101927248, NKX2-1, PAX9, FOXA1, CLEC14A, BMP4, OTX2, SIX1, TAL1, NGB…	[ASCL1, BMP4, CDX2, DLX1, DMRT2, DMRT3, EMX2, EN1, EVX1, FEZF1, FOXA1, FOXJ1, HHEX, HOXA1, HOXA11, HOXA2, HOXA3, HOXA4, HOXA5, HOXA6, HOXA7, HOXB1, HOXB2, HOXB3, HOXB4, HOXB6, HOXB7, HOXB8, HOXB9, HOXC10, HOXC13, HOXC5, HOXC8, HOXC9, HOXD10, HOXD13, HOXD3, HOXD8, IRX1, LHX1, LHX2, MNX1, NKX2-1, NKX6-1, OTX2, PAX1, PAX6, PAX7, PITX2, SHH, SIX1, SIX3, SOX1, TBR1]
GO:0009887	GO_BiologicalProcess_20.03.2014_19h52	organ morphogenesis	[3, 4, 5, 6]	[Group1]	67	7.69231	2.13678e-52	1.81626e-50	{Group1=1.7940861087673826E-56}	{Group1=1.973494719644121E-55}	TLX1, LBX1, EMX2, HHEX, THY1, BSX, NRGN, VSIG2, ESAM, RASSF10, NHLH2, NPPB, PHLDA2, PAX6, PAUPAR, IFITM3, YPEL4, FGF4, PAX7, ASCL1, LHX5, FZD10, DUSP5P1, CCDC184, PRPH, HOXC13, HOXC12, HOTAIR, HOXC10, HOXC9, HOXC8, HOXC5, LOC100240735, LOC400043, LOC101927583, ZIC2, LINC00554, SOX1, PDX1, CDX2, MLNR, POU4F1, SLITRK1, SLITRK5, LOC101927248, NKX2-1, PAX9, FOXA1, CLEC14A, BMP4, OTX2, SIX1, TAL1, NGB…	[BMP4, CDX2, DLX1, DLX5, DLX6, DMRT3, FGF4, FOXA1, FOXE1, FOXE3, FOXF2, FOXJ1, FOXL1, GATA2, HHEX, HOXA1, HOXA11, HOXA13, HOXA2, HOXA3, HOXA4, HOXA5, HOXA6, HOXA7, HOXB1, HOXB13, HOXB2, HOXB3, HOXB4, HOXB6, HOXB7, HOXB8, HOXC13, HOXC8, HOXC9, HOXD10, HOXD13, HOXD3, HOXD8, IRX1, LBX1, LHX1, NEUROG1, NKX2-1, NKX6-1, OSR2, OTX2, PAX1, PAX6, PAX7, PAX9, PDX1, PHLDA2, PITX2, POU4F1, SHH, SHOX2, SIX1, …
GO:0009790	GO_BiologicalProcess_20.03.2014_19h52	embryo development	[3, 4]	[Group1]	69	6.57769	1.38363e-49	1.16225e-47	{Group1=1.7940861087673826E-56}	{Group1=1.973494719644121E-55}	TLX1, LBX1, EMX2, HHEX, THY1, BSX, NRGN, VSIG2, ESAM, RASSF10, NHLH2, NPPB, PHLDA2, PAX6, PAUPAR, IFITM3, YPEL4, FGF4, PAX7, ASCL1, LHX5, FZD10, DUSP5P1, CCDC184, PRPH, HOXC13, HOXC12, HOTAIR, HOXC10, HOXC9, HOXC8, HOXC5, LOC100240735, LOC400043, LOC101927583, ZIC2, LINC00554, SOX1, PDX1, CDX2, MLNR, POU4F1, SLITRK1, SLITRK5, LOC101927248, NKX2-1, PAX9, FOXA1, CLEC14A, BMP4, OTX2, SIX1, TAL1, NGB…	[BMP4, CCNO, CDX2, DLX1, DLX5, DLX6, DMRT2, EN1, EVX1, FGF4, FOXA1, FOXD2, FOXE1, FOXE3, FOXF2, FOXJ1, FOXL1, FZD10, GATA2, HHEX, HOXA1, HOXA11, HOXA13, HOXA2, HOXA3, HOXA4, HOXA5, HOXA6, HOXA7, HOXB1, HOXB2, HOXB3, HOXB4, HOXB6, HOXB7, HOXB8, HOXB9, HOXC10, HOXC5, HOXC9, HOXD1, HOXD10, HOXD13, HOXD3, HOXD8, IRX1, LBX1, LHX1, LHX2, MNX1, NEUROG1, NKX2-6, OSR2, OTX2, PAX1, PAX6, PAX7, PDX1, PHLDA2…
GO:0007417	GO_BiologicalProcess_20.03.2014_19h52	central nervous system development	[4, 5, 6]	[Group3, Group4]	60	6.99301	8.04772e-44	6.67961e-42	{Group3=2.354031844693888E-43, Group4=2.7237026742658932E-45}	{Group3=1.6478222912857213E-42, Group4=2.1789621394127145E-44}	TLX1, LBX1, EMX2, HHEX, THY1, BSX, NRGN, VSIG2, ESAM, RASSF10, NHLH2, NPPB, PHLDA2, PAX6, PAUPAR, IFITM3, YPEL4, FGF4, PAX7, ASCL1, LHX5, FZD10, DUSP5P1, CCDC184, PRPH, HOXC13, HOXC12, HOTAIR, HOXC10, HOXC9, HOXC8, HOXC5, LOC100240735, LOC400043, LOC101927583, ZIC2, LINC00554, SOX1, PDX1, CDX2, MLNR, POU4F1, SLITRK1, SLITRK5, LOC101927248, NKX2-1, PAX9, FOXA1, CLEC14A, BMP4, OTX2, SIX1, TAL1, NGB…	[ADCYAP1, ASCL1, BARHL1, BMP4, CBLN1, CDK5R2, DLX1, DMRT3, EMX2, EN1, EN2, EVX1, FEZF1, FOXJ1, FOXL1, FZD10, GATA2, HHEX, HOXA1, HOXA2, HOXB1, HOXB2, HOXB3, HOXB8, HOXC10, HOXD10, ISL2, LBX1, LHX1, LHX2, LHX5, MNX1, NEUROG2, NHLH2, NKX2-1, NKX2-6, NKX6-1, NR2E1, NR4A2, OTP, OTX2, PAX6, PAX7, PDX1, PHOX2B, PITX1, PITX2, POU3F2, POU4F1, RAX, SHH, SIX1, SIX3, SLITRK5, SOX1, TAL1, TBR1, TLX1, ZIC1, Z…
GO:0007399	GO_BiologicalProcess_20.03.2014_19h52	nervous system development	[4, 5]	[Group3, Group4]	81	4.01786	2.35403e-43	1.93031e-41	{Group3=2.354031844693888E-43, Group4=2.7237026742658932E-45}	{Group3=1.6478222912857213E-42, Group4=2.1789621394127145E-44}	TLX1, LBX1, EMX2, HHEX, THY1, BSX, NRGN, VSIG2, ESAM, RASSF10, NHLH2, NPPB, PHLDA2, PAX6, PAUPAR, IFITM3, YPEL4, FGF4, PAX7, ASCL1, LHX5, FZD10, DUSP5P1, CCDC184, PRPH, HOXC13, HOXC12, HOTAIR, HOXC10, HOXC9, HOXC8, HOXC5, LOC100240735, LOC400043, LOC101927583, ZIC2, LINC00554, SOX1, PDX1, CDX2, MLNR, POU4F1, SLITRK1, SLITRK5, LOC101927248, NKX2-1, PAX9, FOXA1, CLEC14A, BMP4, OTX2, SIX1, TAL1, NGB…	[ADCYAP1, ASCL1, BARHL1, BARHL2, BMP4, CBLN1, CDK5R2, DLX1, DLX5, DLX6, DMRT3, DMRTA2, EMX2, EN1, EN2, EVX1, FEV, FEZF1, FOXA1, FOXD2, FOXJ1, FOXL1, FZD10, GATA2, HHEX, HOXA1, HOXA2, HOXA3, HOXB1, HOXB2, HOXB3, HOXB8, HOXC10, HOXC8, HOXD1, HOXD10, HOXD3, ISL2, ISLR2, LBX1, LHX1, LHX2, LHX5, MNX1, NEUROG1, NEUROG2, NHLH2, NKX2-1, NKX2-6, NKX6-1, NR2E1, NR4A2, NRGN, NRN1, OTP, OTX2, PAX6, PAX7, PDX…
GO:0009952	GO_BiologicalProcess_20.03.2014_19h52	anterior/posterior pattern specification	[5, 6]	[Group1]	38	18.0952	8.48786e-43	6.87517e-41	{Group1=1.7940861087673826E-56}	{Group1=1.973494719644121E-55}	TLX1, LBX1, EMX2, HHEX, THY1, BSX, NRGN, VSIG2, ESAM, RASSF10, NHLH2, NPPB, PHLDA2, PAX6, PAUPAR, IFITM3, YPEL4, FGF4, PAX7, ASCL1, LHX5, FZD10, DUSP5P1, CCDC184, PRPH, HOXC13, HOXC12, HOTAIR, HOXC10, HOXC9, HOXC8, HOXC5, LOC100240735, LOC400043, LOC101927583, ZIC2, LINC00554, SOX1, PDX1, CDX2, MLNR, POU4F1, SLITRK1, SLITRK5, LOC101927248, NKX2-1, PAX9, FOXA1, CLEC14A, BMP4, OTX2, SIX1, TAL1, NGB…	[BMP4, CDX2, DMRT2, EMX2, EN1, FEZF1, HHEX, HOXA1, HOXA11, HOXA2, HOXA3, HOXA4, HOXA5, HOXA6, HOXA7, HOXB1, HOXB2, HOXB3, HOXB4, HOXB6, HOXB7, HOXB8, HOXB9, HOXC10, HOXC13, HOXC5, HOXC8, HOXC9, HOXD10, HOXD13, HOXD3, HOXD8, LHX1, OTX2, PAX1, PAX6, SHH, SIX3]
GO:0048598	GO_BiologicalProcess_20.03.2014_19h52	embryonic morphogenesis	[3, 4, 5]	[Group1, Group5]	51	8.99471	3.96641e-42	3.17313e-40	{Group1=1.7940861087673826E-56, Group5=1.9511163378188714E-46}	{Group1=1.973494719644121E-55, Group5=1.7560047040369842E-45}	TLX1, LBX1, EMX2, HHEX, THY1, BSX, NRGN, VSIG2, ESAM, RASSF10, NHLH2, NPPB, PHLDA2, PAX6, PAUPAR, IFITM3, YPEL4, FGF4, PAX7, ASCL1, LHX5, FZD10, DUSP5P1, CCDC184, PRPH, HOXC13, HOXC12, HOTAIR, HOXC10, HOXC9, HOXC8, HOXC5, LOC100240735, LOC400043, LOC101927583, ZIC2, LINC00554, SOX1, PDX1, CDX2, MLNR, POU4F1, SLITRK1, SLITRK5, LOC101927248, NKX2-1, PAX9, FOXA1, CLEC14A, BMP4, OTX2, SIX1, TAL1, NGB…	[BMP4, DLX5, DLX6, EN1, FGF4, FOXE1, FOXE3, FOXF2, FOXJ1, GATA2, HHEX, HOXA1, HOXA11, HOXA13, HOXA2, HOXA3, HOXA4, HOXA5, HOXA6, HOXA7, HOXB1, HOXB2, HOXB3, HOXB4, HOXB6, HOXB7, HOXB8, HOXC10, HOXC9, HOXD10, HOXD13, HOXD3, IRX1, LBX1, LHX1, LHX2, NEUROG1, OSR2, OTX2, PAX6, PDX1, PITX1, PITX2, SHH, SHOX2, SIX1, SIX2, TAL1, TCF21, ZIC1, ZIC2]
GO:0048706	GO_BiologicalProcess_20.03.2014_19h52	embryonic skeletal system development	[5, 6, 7]	[Group1]	31	24.2188	4.11345e-39	3.24962e-37	{Group1=1.7940861087673826E-56}	{Group1=1.973494719644121E-55}	TLX1, LBX1, EMX2, HHEX, THY1, BSX, NRGN, VSIG2, ESAM, RASSF10, NHLH2, NPPB, PHLDA2, PAX6, PAUPAR, IFITM3, YPEL4, FGF4, PAX7, ASCL1, LHX5, FZD10, DUSP5P1, CCDC184, PRPH, HOXC13, HOXC12, HOTAIR, HOXC10, HOXC9, HOXC8, HOXC5, LOC100240735, LOC400043, LOC101927583, ZIC2, LINC00554, SOX1, PDX1, CDX2, MLNR, POU4F1, SLITRK1, SLITRK5, LOC101927248, NKX2-1, PAX9, FOXA1, CLEC14A, BMP4, OTX2, SIX1, TAL1, NGB…	[BMP4, DLX1, DMRT2, HOXA1, HOXA11, HOXA2, HOXA3, HOXA4, HOXA5, HOXA6, HOXA7, HOXB1, HOXB2, HOXB3, HOXB4, HOXB6, HOXB7, HOXB8, HOXB9, HOXC5, HOXC9, HOXD1, HOXD10, HOXD3, LHX1, OSR2, PAX7, SHH, SHOX2, SIX1, SIX2]
GO:0006357	GO_BiologicalProcess_20.03.2014_19h52	regulation of transcription from RNA polymerase II promoter	[6, 7, 8, 9, 10]	[Group8]	68	4.65116	5.97043e-39	4.65694e-37	{Group8=1.6596882685920165E-39}	{Group8=9.958129611552099E-39}	TLX1, LBX1, EMX2, HHEX, THY1, BSX, NRGN, VSIG2, ESAM, RASSF10, NHLH2, NPPB, PHLDA2, PAX6, PAUPAR, IFITM3, YPEL4, FGF4, PAX7, ASCL1, LHX5, FZD10, DUSP5P1, CCDC184, PRPH, HOXC13, HOXC12, HOTAIR, HOXC10, HOXC9, HOXC8, HOXC5, LOC100240735, LOC400043, LOC101927583, ZIC2, LINC00554, SOX1, PDX1, CDX2, MLNR, POU4F1, SLITRK1, SLITRK5, LOC101927248, NKX2-1, PAX9, FOXA1, CLEC14A, BMP4, OTX2, SIX1, TAL1, NGB…	[ADCYAP1, ASCL1, BMP4, BSX, CDX2, DLX1, DLX5, EN1, EN2, EVX1, FEV, FEZF1, FGF4, FOXA1, FOXD2, FOXE1, FOXE3, FOXF2, FOXJ1, GATA2, HHEX, HOXA1, HOXA13, HOXA2, HOXA5, HOXA7, HOXB1, HOXB3, HOXB4, HOXB9, HOXC5, HOXC8, HOXD10, HOXD13, HOXD8, LBX1, LHX2, MNX1, NEUROG1, NEUROG2, NHLH2, NKX2-1, NKX6-1, NR4A2, ONECUT3, OSR2, OTX2, PAX1, PAX6, PAX7, PAX9, PDX1, PHOX2B, PITX2, POU4F1, POU4F2, SHH, SHOX2, SIX…
GO:0048562	GO_BiologicalProcess_20.03.2014_19h52	embryonic organ morphogenesis	[4, 5, 6, 7]	[Group1]	39	13.5889	7.60382e-39	5.85494e-37	{Group1=1.7940861087673826E-56}	{Group1=1.973494719644121E-55}	TLX1, LBX1, EMX2, HHEX, THY1, BSX, NRGN, VSIG2, ESAM, RASSF10, NHLH2, NPPB, PHLDA2, PAX6, PAUPAR, IFITM3, YPEL4, FGF4, PAX7, ASCL1, LHX5, FZD10, DUSP5P1, CCDC184, PRPH, HOXC13, HOXC12, HOTAIR, HOXC10, HOXC9, HOXC8, HOXC5, LOC100240735, LOC400043, LOC101927583, ZIC2, LINC00554, SOX1, PDX1, CDX2, MLNR, POU4F1, SLITRK1, SLITRK5, LOC101927248, NKX2-1, PAX9, FOXA1, CLEC14A, BMP4, OTX2, SIX1, TAL1, NGB…	[BMP4, DLX5, DLX6, FOXE1, FOXE3, FOXF2, FOXJ1, GATA2, HOXA1, HOXA11, HOXA2, HOXA3, HOXA4, HOXA5, HOXA6, HOXA7, HOXB1, HOXB2, HOXB3, HOXB4, HOXB6, HOXB7, HOXB8, HOXC9, HOXD10, HOXD3, LBX1, LHX1, NEUROG1, OSR2, OTX2, PAX6, PITX2, SHH, SHOX2, SIX1, SIX2, TCF21, ZIC1]
GO:0010628	GO_BiologicalProcess_20.03.2014_19h52	positive regulation of gene expression	[4, 5, 6]	[Group8]	64	5.12	8.62952e-39	6.55844e-37	{Group8=1.6596882685920165E-39}	{Group8=9.958129611552099E-39}	TLX1, LBX1, EMX2, HHEX, THY1, BSX, NRGN, VSIG2, ESAM, RASSF10, NHLH2, NPPB, PHLDA2, PAX6, PAUPAR, IFITM3, YPEL4, FGF4, PAX7, ASCL1, LHX5, FZD10, DUSP5P1, CCDC184, PRPH, HOXC13, HOXC12, HOTAIR, HOXC10, HOXC9, HOXC8, HOXC5, LOC100240735, LOC400043, LOC101927583, ZIC2, LINC00554, SOX1, PDX1, CDX2, MLNR, POU4F1, SLITRK1, SLITRK5, LOC101927248, NKX2-1, PAX9, FOXA1, CLEC14A, BMP4, OTX2, SIX1, TAL1, NGB…	[ADCYAP1, ASCL1, BMP4, BSX, CDX2, DLX5, EN1, EN2, EVX1, FEV, FEZF1, FGF4, FOXA1, FOXD2, FOXE1, FOXF2, FOXJ1, GATA2, HHEX, HOXA1, HOXA11, HOXA13, HOXA2, HOXA5, HOXA7, HOXB1, HOXB4, HOXB9, HOXD10, HOXD13, HOXD3, LHX1, LHX2, LHX5, NEUROG1, NEUROG2, NHLH2, NKX2-1, NKX6-1, NR4A2, OSR2, OTX2, PAX1, PAX6, PAX7, PAX9, PDX1, PHOX2B, PITX2, POU4F1, POU4F2, SHH, SHOX2, SIX1, SIX2, SIX3, TAL1, TBR1, TCF21, T…
GO:0045944	GO_BiologicalProcess_20.03.2014_19h52	positive regulation of transcription from RNA polymerase II promoter	[6, 7, 8, 9, 10, 11]	[Group8]	54	6.62577	8.91772e-38	6.68829e-36	{Group8=1.6596882685920165E-39}	{Group8=9.958129611552099E-39}	TLX1, LBX1, EMX2, HHEX, THY1, BSX, NRGN, VSIG2, ESAM, RASSF10, NHLH2, NPPB, PHLDA2, PAX6, PAUPAR, IFITM3, YPEL4, FGF4, PAX7, ASCL1, LHX5, FZD10, DUSP5P1, CCDC184, PRPH, HOXC13, HOXC12, HOTAIR, HOXC10, HOXC9, HOXC8, HOXC5, LOC100240735, LOC400043, LOC101927583, ZIC2, LINC00554, SOX1, PDX1, CDX2, MLNR, POU4F1, SLITRK1, SLITRK5, LOC101927248, NKX2-1, PAX9, FOXA1, CLEC14A, BMP4, OTX2, SIX1, TAL1, NGB…	[ADCYAP1, ASCL1, BMP4, BSX, DLX5, EN1, EN2, EVX1, FGF4, FOXA1, FOXD2, FOXF2, FOXJ1, GATA2, HHEX, HOXA1, HOXA13, HOXA2, HOXA5, HOXA7, HOXB1, HOXB4, HOXB9, HOXD10, HOXD13, LHX2, NEUROG1, NEUROG2, NHLH2, NKX2-1, NKX6-1, NR4A2, OSR2, OTX2, PAX1, PAX6, PAX7, PAX9, PDX1, PHOX2B, PITX2, POU4F1, POU4F2, SHH, SHOX2, SIX1, SIX2, SIX3, TAL1, TBR1, TCF21, TFAP2B, TLX1, VGLL2]
GO:0001501	GO_BiologicalProcess_20.03.2014_19h52	skeletal system development	[4, 5]	[Group1]	44	9.67033	2.13453e-37	1.57955e-35	{Group1=1.7940861087673826E-56}	{Group1=1.973494719644121E-55}	TLX1, LBX1, EMX2, HHEX, THY1, BSX, NRGN, VSIG2, ESAM, RASSF10, NHLH2, NPPB, PHLDA2, PAX6, PAUPAR, IFITM3, YPEL4, FGF4, PAX7, ASCL1, LHX5, FZD10, DUSP5P1, CCDC184, PRPH, HOXC13, HOXC12, HOTAIR, HOXC10, HOXC9, HOXC8, HOXC5, LOC100240735, LOC400043, LOC101927583, ZIC2, LINC00554, SOX1, PDX1, CDX2, MLNR, POU4F1, SLITRK1, SLITRK5, LOC101927248, NKX2-1, PAX9, FOXA1, CLEC14A, BMP4, OTX2, SIX1, TAL1, NGB…	[BMP4, DLX1, DLX5, DLX6, DMRT2, EN1, FGF4, FOXD2, HOXA1, HOXA11, HOXA13, HOXA2, HOXA3, HOXA4, HOXA5, HOXA6, HOXA7, HOXB1, HOXB2, HOXB3, HOXB4, HOXB6, HOXB7, HOXB8, HOXB9, HOXC10, HOXC5, HOXC8, HOXC9, HOXD1, HOXD10, HOXD13, HOXD3, HOXD8, LHX1, OSR2, PAX1, PAX7, PITX1, PITX2, SHH, SHOX2, SIX1, SIX2]
GO:0006366	GO_BiologicalProcess_20.03.2014_19h52	transcription from RNA polymerase II promoter	[6, 7, 8, 9]	[Group8]	70	4.1866	2.5213e-37	1.84055e-35	{Group8=1.6596882685920165E-39}	{Group8=9.958129611552099E-39}	TLX1, LBX1, EMX2, HHEX, THY1, BSX, NRGN, VSIG2, ESAM, RASSF10, NHLH2, NPPB, PHLDA2, PAX6, PAUPAR, IFITM3, YPEL4, FGF4, PAX7, ASCL1, LHX5, FZD10, DUSP5P1, CCDC184, PRPH, HOXC13, HOXC12, HOTAIR, HOXC10, HOXC9, HOXC8, HOXC5, LOC100240735, LOC400043, LOC101927583, ZIC2, LINC00554, SOX1, PDX1, CDX2, MLNR, POU4F1, SLITRK1, SLITRK5, LOC101927248, NKX2-1, PAX9, FOXA1, CLEC14A, BMP4, OTX2, SIX1, TAL1, NGB…	[ADCYAP1, ASCL1, BMP4, BSX, CDX2, DLX1, DLX5, EN1, EN2, EVX1, FEV, FEZF1, FGF4, FOXA1, FOXD2, FOXE1, FOXE3, FOXF2, FOXJ1, GATA2, HHEX, HOXA1, HOXA13, HOXA2, HOXA5, HOXA7, HOXB1, HOXB3, HOXB4, HOXB9, HOXC5, HOXC8, HOXD10, HOXD13, HOXD8, LBX1, LHX1, LHX2, MNX1, NEUROG1, NEUROG2, NHLH2, NKX2-1, NKX6-1, NR2E1, NR4A2, ONECUT3, OSR2, OTX2, PAX1, PAX6, PAX7, PAX9, PDX1, PHOX2B, PITX2, POU4F1, POU4F2, SH…
GO:0048568	GO_BiologicalProcess_20.03.2014_19h52	embryonic organ development	[3, 4, 5, 6]	[Group1]	43	10.0703	2.88537e-37	2.07747e-35	{Group1=1.7940861087673826E-56}	{Group1=1.973494719644121E-55}	TLX1, LBX1, EMX2, HHEX, THY1, BSX, NRGN, VSIG2, ESAM, RASSF10, NHLH2, NPPB, PHLDA2, PAX6, PAUPAR, IFITM3, YPEL4, FGF4, PAX7, ASCL1, LHX5, FZD10, DUSP5P1, CCDC184, PRPH, HOXC13, HOXC12, HOTAIR, HOXC10, HOXC9, HOXC8, HOXC5, LOC100240735, LOC400043, LOC101927583, ZIC2, LINC00554, SOX1, PDX1, CDX2, MLNR, POU4F1, SLITRK1, SLITRK5, LOC101927248, NKX2-1, PAX9, FOXA1, CLEC14A, BMP4, OTX2, SIX1, TAL1, NGB…	[BMP4, CDX2, DLX5, DLX6, FOXE1, FOXE3, FOXF2, FOXJ1, GATA2, HHEX, HOXA1, HOXA11, HOXA2, HOXA3, HOXA4, HOXA5, HOXA6, HOXA7, HOXB1, HOXB2, HOXB3, HOXB4, HOXB6, HOXB7, HOXB8, HOXC9, HOXD10, HOXD3, LBX1, LHX1, NEUROG1, NKX2-6, OSR2, OTX2, PAX6, PITX2, SHH, SHOX2, SIX1, SIX2, TAL1, TCF21, ZIC1]
GO:0010557	GO_BiologicalProcess_20.03.2014_19h52	positive regulation of macromolecule biosynthetic process	[4, 5, 6]	[Group8]	64	4.75836	7.12641e-37	5.05975e-35	{Group8=1.6596882685920165E-39}	{Group8=9.958129611552099E-39}	TLX1, LBX1, EMX2, HHEX, THY1, BSX, NRGN, VSIG2, ESAM, RASSF10, NHLH2, NPPB, PHLDA2, PAX6, PAUPAR, IFITM3, YPEL4, FGF4, PAX7, ASCL1, LHX5, FZD10, DUSP5P1, CCDC184, PRPH, HOXC13, HOXC12, HOTAIR, HOXC10, HOXC9, HOXC8, HOXC5, LOC100240735, LOC400043, LOC101927583, ZIC2, LINC00554, SOX1, PDX1, CDX2, MLNR, POU4F1, SLITRK1, SLITRK5, LOC101927248, NKX2-1, PAX9, FOXA1, CLEC14A, BMP4, OTX2, SIX1, TAL1, NGB…	[ADCYAP1, ASCL1, BARHL2, BMP4, BSX, CDX2, DLX5, EN1, EN2, EVX1, FEV, FEZF1, FGF4, FOXA1, FOXD2, FOXE1, FOXF2, FOXJ1, GATA2, HHEX, HOXA1, HOXA11, HOXA13, HOXA2, HOXA5, HOXA7, HOXB1, HOXB4, HOXB9, HOXD10, HOXD13, LHX1, LHX2, LHX5, NEUROG1, NEUROG2, NHLH2, NKX2-1, NKX6-1, NR4A2, OSR2, OTX2, PAX1, PAX6, PAX7, PAX9, PDX1, PHOX2B, PITX2, POU4F1, POU4F2, SHH, SHOX2, SIX1, SIX2, SIX3, TAL1, TBR1, TCF21, …
GO:0022008	GO_BiologicalProcess_20.03.2014_19h52	neurogenesis	[5, 6]	[Group3, Group4]	63	4.64945	1.28909e-35	9.02364e-34	{Group3=2.354031844693888E-43, Group4=2.7237026742658932E-45}	{Group3=1.6478222912857213E-42, Group4=2.1789621394127145E-44}	TLX1, LBX1, EMX2, HHEX, THY1, BSX, NRGN, VSIG2, ESAM, RASSF10, NHLH2, NPPB, PHLDA2, PAX6, PAUPAR, IFITM3, YPEL4, FGF4, PAX7, ASCL1, LHX5, FZD10, DUSP5P1, CCDC184, PRPH, HOXC13, HOXC12, HOTAIR, HOXC10, HOXC9, HOXC8, HOXC5, LOC100240735, LOC400043, LOC101927583, ZIC2, LINC00554, SOX1, PDX1, CDX2, MLNR, POU4F1, SLITRK1, SLITRK5, LOC101927248, NKX2-1, PAX9, FOXA1, CLEC14A, BMP4, OTX2, SIX1, TAL1, NGB…	[ADCYAP1, ASCL1, BARHL1, BARHL2, BMP4, CBLN1, CDK5R2, DLX1, DLX5, DMRT3, DMRTA2, EMX2, EN1, EN2, EVX1, FEV, FEZF1, FOXA1, FOXD2, FZD10, GATA2, HOXA1, HOXA2, HOXB3, HOXC10, HOXC8, HOXD1, HOXD10, HOXD3, ISL2, ISLR2, LBX1, LHX1, LHX2, LHX5, MNX1, NEUROG1, NEUROG2, NKX2-1, NKX6-1, NR2E1, NR4A2, OTP, OTX2, PAX6, PAX7, PHOX2B, PITX2, POU3F2, POU4F1, POU4F2, PRDM13, SHH, SHOX2, SIX1, SLITRK1, SLITRK5, S…
GO:0031328	GO_BiologicalProcess_20.03.2014_19h52	positive regulation of cellular biosynthetic process	[4, 5, 6]	[Group8]	64	4.41075	6.59775e-35	4.55245e-33	{Group8=1.6596882685920165E-39}	{Group8=9.958129611552099E-39}	TLX1, LBX1, EMX2, HHEX, THY1, BSX, NRGN, VSIG2, ESAM, RASSF10, NHLH2, NPPB, PHLDA2, PAX6, PAUPAR, IFITM3, YPEL4, FGF4, PAX7, ASCL1, LHX5, FZD10, DUSP5P1, CCDC184, PRPH, HOXC13, HOXC12, HOTAIR, HOXC10, HOXC9, HOXC8, HOXC5, LOC100240735, LOC400043, LOC101927583, ZIC2, LINC00554, SOX1, PDX1, CDX2, MLNR, POU4F1, SLITRK1, SLITRK5, LOC101927248, NKX2-1, PAX9, FOXA1, CLEC14A, BMP4, OTX2, SIX1, TAL1, NGB…	[ADCYAP1, ASCL1, BARHL2, BMP4, BSX, CDX2, DLX5, EN1, EN2, EVX1, FEV, FEZF1, FGF4, FOXA1, FOXD2, FOXE1, FOXF2, FOXJ1, GATA2, HHEX, HOXA1, HOXA11, HOXA13, HOXA2, HOXA5, HOXA7, HOXB1, HOXB4, HOXB9, HOXD10, HOXD13, LHX1, LHX2, LHX5, NEUROG1, NEUROG2, NHLH2, NKX2-1, NKX6-1, NR4A2, OSR2, OTX2, PAX1, PAX6, PAX7, PAX9, PDX1, PHOX2B, PITX2, POU4F1, POU4F2, SHH, SHOX2, SIX1, SIX2, SIX3, TAL1, TBR1, TCF21, …
GO:0045165	GO_BiologicalProcess_20.03.2014_19h52	cell fate commitment	[4, 5]	[Group4]	35	13.6187	8.11064e-35	5.51524e-33	{Group4=2.7237026742658932E-45}	{Group4=2.1789621394127145E-44}	TLX1, LBX1, EMX2, HHEX, THY1, BSX, NRGN, VSIG2, ESAM, RASSF10, NHLH2, NPPB, PHLDA2, PAX6, PAUPAR, IFITM3, YPEL4, FGF4, PAX7, ASCL1, LHX5, FZD10, DUSP5P1, CCDC184, PRPH, HOXC13, HOXC12, HOTAIR, HOXC10, HOXC9, HOXC8, HOXC5, LOC100240735, LOC400043, LOC101927583, ZIC2, LINC00554, SOX1, PDX1, CDX2, MLNR, POU4F1, SLITRK1, SLITRK5, LOC101927248, NKX2-1, PAX9, FOXA1, CLEC14A, BMP4, OTX2, SIX1, TAL1, NGB…	[ASCL1, BARHL2, BMP4, DLX1, DMRT3, DMRTA2, EVX1, FEV, FOXA1, GATA2, HOXA11, HOXA13, HOXA2, HOXC10, HOXD10, ISL2, LBX1, MNX1, NEUROG1, NEUROG2, NKX2-1, NKX6-1, NR2E1, OTX2, PAX6, PAX7, PITX1, POU4F1, SHH, SIX1, SIX2, SIX3, SOX1, TAL1, TLX1]
GO:0030182	GO_BiologicalProcess_20.03.2014_19h52	neuron differentiation	[5, 7, 8]	[Group3, Group4]	59	4.96633	1.2815e-34	8.58607e-33	{Group3=2.354031844693888E-43, Group4=2.7237026742658932E-45}	{Group3=1.6478222912857213E-42, Group4=2.1789621394127145E-44}	TLX1, LBX1, EMX2, HHEX, THY1, BSX, NRGN, VSIG2, ESAM, RASSF10, NHLH2, NPPB, PHLDA2, PAX6, PAUPAR, IFITM3, YPEL4, FGF4, PAX7, ASCL1, LHX5, FZD10, DUSP5P1, CCDC184, PRPH, HOXC13, HOXC12, HOTAIR, HOXC10, HOXC9, HOXC8, HOXC5, LOC100240735, LOC400043, LOC101927583, ZIC2, LINC00554, SOX1, PDX1, CDX2, MLNR, POU4F1, SLITRK1, SLITRK5, LOC101927248, NKX2-1, PAX9, FOXA1, CLEC14A, BMP4, OTX2, SIX1, TAL1, NGB…	[ADCYAP1, ASCL1, BARHL2, BMP4, CBLN1, DLX1, DLX5, DMRT3, DMRTA2, EMX2, EN1, EN2, EVX1, FEV, FEZF1, FOXA1, FOXD2, FZD10, GATA2, HOXA1, HOXA2, HOXC10, HOXC8, HOXD1, HOXD10, HOXD3, ISL2, ISLR2, LBX1, LHX1, LHX2, LHX5, MNX1, NEUROG1, NEUROG2, NKX2-1, NKX6-1, NR2E1, NR4A2, OTP, OTX2, PAX6, PAX7, PHOX2B, PITX2, POU3F2, POU4F1, POU4F2, SHH, SHOX2, SIX1, SLITRK1, SLITRK5, SOX1, TAL1, TBR1, THY1, TLX1, ZI…
GO:0048663	GO_BiologicalProcess_20.03.2014_19h52	neuron fate commitment	[5, 6, 8, 9]	[Group4]	23	32.8571	1.3493e-32	8.9054e-31	{Group4=2.7237026742658932E-45}	{Group4=2.1789621394127145E-44}	TLX1, LBX1, EMX2, HHEX, THY1, BSX, NRGN, VSIG2, ESAM, RASSF10, NHLH2, NPPB, PHLDA2, PAX6, PAUPAR, IFITM3, YPEL4, FGF4, PAX7, ASCL1, LHX5, FZD10, DUSP5P1, CCDC184, PRPH, HOXC13, HOXC12, HOTAIR, HOXC10, HOXC9, HOXC8, HOXC5, LOC100240735, LOC400043, LOC101927583, ZIC2, LINC00554, SOX1, PDX1, CDX2, MLNR, POU4F1, SLITRK1, SLITRK5, LOC101927248, NKX2-1, PAX9, FOXA1, CLEC14A, BMP4, OTX2, SIX1, TAL1, NGB…	[ASCL1, BMP4, DLX1, DMRT3, DMRTA2, EVX1, FEV, FOXA1, GATA2, HOXC10, HOXD10, ISL2, LBX1, MNX1, NKX2-1, NKX6-1, OTX2, PAX6, PAX7, POU4F1, SHH, SIX1, SOX1]
GO:0009792	GO_BiologicalProcess_20.03.2014_19h52	embryo development ending in birth or egg hatching	[4, 5]	[Group1]	45	7.06436	2.94012e-32	1.91108e-30	{Group1=1.7940861087673826E-56}	{Group1=1.973494719644121E-55}	TLX1, LBX1, EMX2, HHEX, THY1, BSX, NRGN, VSIG2, ESAM, RASSF10, NHLH2, NPPB, PHLDA2, PAX6, PAUPAR, IFITM3, YPEL4, FGF4, PAX7, ASCL1, LHX5, FZD10, DUSP5P1, CCDC184, PRPH, HOXC13, HOXC12, HOTAIR, HOXC10, HOXC9, HOXC8, HOXC5, LOC100240735, LOC400043, LOC101927583, ZIC2, LINC00554, SOX1, PDX1, CDX2, MLNR, POU4F1, SLITRK1, SLITRK5, LOC101927248, NKX2-1, PAX9, FOXA1, CLEC14A, BMP4, OTX2, SIX1, TAL1, NGB…	[BMP4, CDX2, DLX1, DMRT2, EN1, EVX1, FOXA1, GATA2, HHEX, HOXA1, HOXA11, HOXA2, HOXA3, HOXA4, HOXA5, HOXA6, HOXA7, HOXB1, HOXB2, HOXB3, HOXB4, HOXB6, HOXB7, HOXB8, HOXB9, HOXC5, HOXC9, HOXD1, HOXD10, HOXD3, LHX1, LHX2, MNX1, NKX2-6, OSR2, OTX2, PAX1, PAX6, PAX7, PITX2, SHH, SHOX2, SIX1, SIX2, ZIC2]
GO:0007420	GO_BiologicalProcess_20.03.2014_19h52	brain development	[3, 4, 5, 6, 7]	[Group2, Group3]	45	6.97674	5.05577e-32	3.23569e-30	{Group2=1.3079878198091756E-46, Group3=2.354031844693888E-43}	{Group2=1.3079878198091756E-45, Group3=1.6478222912857213E-42}	TLX1, LBX1, EMX2, HHEX, THY1, BSX, NRGN, VSIG2, ESAM, RASSF10, NHLH2, NPPB, PHLDA2, PAX6, PAUPAR, IFITM3, YPEL4, FGF4, PAX7, ASCL1, LHX5, FZD10, DUSP5P1, CCDC184, PRPH, HOXC13, HOXC12, HOTAIR, HOXC10, HOXC9, HOXC8, HOXC5, LOC100240735, LOC400043, LOC101927583, ZIC2, LINC00554, SOX1, PDX1, CDX2, MLNR, POU4F1, SLITRK1, SLITRK5, LOC101927248, NKX2-1, PAX9, FOXA1, CLEC14A, BMP4, OTX2, SIX1, TAL1, NGB…	[ADCYAP1, ASCL1, BARHL1, BMP4, CBLN1, CDK5R2, DLX1, EMX2, EN1, EN2, FEZF1, FOXJ1, FOXL1, FZD10, GATA2, HHEX, HOXA1, HOXA2, HOXB1, HOXB2, HOXB3, LHX1, LHX2, LHX5, NEUROG2, NKX2-1, NKX2-6, NR2E1, NR4A2, OTP, OTX2, PAX6, PHOX2B, PITX1, PITX2, POU3F2, POU4F1, RAX, SHH, SIX3, SLITRK5, SOX1, TBR1, ZIC1, ZIC2]
GO:0048704	GO_BiologicalProcess_20.03.2014_19h52	embryonic skeletal system morphogenesis	[5, 6, 7, 8]	[Group1]	24	25.2632	7.80736e-31	4.91863e-29	{Group1=1.7940861087673826E-56}	{Group1=1.973494719644121E-55}	TLX1, LBX1, EMX2, HHEX, THY1, BSX, NRGN, VSIG2, ESAM, RASSF10, NHLH2, NPPB, PHLDA2, PAX6, PAUPAR, IFITM3, YPEL4, FGF4, PAX7, ASCL1, LHX5, FZD10, DUSP5P1, CCDC184, PRPH, HOXC13, HOXC12, HOTAIR, HOXC10, HOXC9, HOXC8, HOXC5, LOC100240735, LOC400043, LOC101927583, ZIC2, LINC00554, SOX1, PDX1, CDX2, MLNR, POU4F1, SLITRK1, SLITRK5, LOC101927248, NKX2-1, PAX9, FOXA1, CLEC14A, BMP4, OTX2, SIX1, TAL1, NGB…	[BMP4, HOXA1, HOXA11, HOXA2, HOXA3, HOXA4, HOXA5, HOXA6, HOXA7, HOXB1, HOXB2, HOXB3, HOXB4, HOXB6, HOXB7, HOXB8, HOXC9, HOXD10, HOXD3, LHX1, OSR2, SHOX2, SIX1, SIX2]
GO:0048705	GO_BiologicalProcess_20.03.2014_19h52	skeletal system morphogenesis	[4, 5, 6, 7]	[Group1]	29	13.7441	6.01752e-29	3.73086e-27	{Group1=1.7940861087673826E-56}	{Group1=1.973494719644121E-55}	TLX1, LBX1, EMX2, HHEX, THY1, BSX, NRGN, VSIG2, ESAM, RASSF10, NHLH2, NPPB, PHLDA2, PAX6, PAUPAR, IFITM3, YPEL4, FGF4, PAX7, ASCL1, LHX5, FZD10, DUSP5P1, CCDC184, PRPH, HOXC13, HOXC12, HOTAIR, HOXC10, HOXC9, HOXC8, HOXC5, LOC100240735, LOC400043, LOC101927583, ZIC2, LINC00554, SOX1, PDX1, CDX2, MLNR, POU4F1, SLITRK1, SLITRK5, LOC101927248, NKX2-1, PAX9, FOXA1, CLEC14A, BMP4, OTX2, SIX1, TAL1, NGB…	[BMP4, DLX5, FGF4, HOXA1, HOXA11, HOXA2, HOXA3, HOXA4, HOXA5, HOXA6, HOXA7, HOXB1, HOXB2, HOXB3, HOXB4, HOXB6, HOXB7, HOXB8, HOXC8, HOXC9, HOXD10, HOXD3, HOXD8, LHX1, OSR2, PAX1, SHOX2, SIX1, SIX2]
GO:0021953	GO_BiologicalProcess_20.03.2014_19h52	central nervous system neuron differentiation	[5, 6, 7, 8, 9]	[Group3, Group4]	27	15.3409	2.62142e-28	1.59907e-26	{Group3=2.354031844693888E-43, Group4=2.7237026742658932E-45}	{Group3=1.6478222912857213E-42, Group4=2.1789621394127145E-44}	TLX1, LBX1, EMX2, HHEX, THY1, BSX, NRGN, VSIG2, ESAM, RASSF10, NHLH2, NPPB, PHLDA2, PAX6, PAUPAR, IFITM3, YPEL4, FGF4, PAX7, ASCL1, LHX5, FZD10, DUSP5P1, CCDC184, PRPH, HOXC13, HOXC12, HOTAIR, HOXC10, HOXC9, HOXC8, HOXC5, LOC100240735, LOC400043, LOC101927583, ZIC2, LINC00554, SOX1, PDX1, CDX2, MLNR, POU4F1, SLITRK1, SLITRK5, LOC101927248, NKX2-1, PAX9, FOXA1, CLEC14A, BMP4, OTX2, SIX1, TAL1, NGB…	[ASCL1, CBLN1, DLX1, DMRT3, EVX1, GATA2, HOXA1, HOXC10, HOXD10, ISL2, LBX1, LHX1, LHX5, MNX1, NEUROG2, NKX2-1, NKX6-1, NR2E1, NR4A2, OTP, PAX6, PAX7, PHOX2B, POU4F1, SHH, SOX1, TAL1]
GO:0001708	GO_BiologicalProcess_20.03.2014_19h52	cell fate specification	[4, 5, 6]	[Group4]	21	24.4186	1.02329e-26	6.13974e-25	{Group4=2.7237026742658932E-45}	{Group4=2.1789621394127145E-44}	TLX1, LBX1, EMX2, HHEX, THY1, BSX, NRGN, VSIG2, ESAM, RASSF10, NHLH2, NPPB, PHLDA2, PAX6, PAUPAR, IFITM3, YPEL4, FGF4, PAX7, ASCL1, LHX5, FZD10, DUSP5P1, CCDC184, PRPH, HOXC13, HOXC12, HOTAIR, HOXC10, HOXC9, HOXC8, HOXC5, LOC100240735, LOC400043, LOC101927583, ZIC2, LINC00554, SOX1, PDX1, CDX2, MLNR, POU4F1, SLITRK1, SLITRK5, LOC101927248, NKX2-1, PAX9, FOXA1, CLEC14A, BMP4, OTX2, SIX1, TAL1, NGB…	[ASCL1, DMRT3, DMRTA2, EVX1, FEV, FOXA1, HOXA11, HOXA13, HOXC10, HOXD10, ISL2, LBX1, MNX1, NKX6-1, OTX2, PAX6, POU4F1, SHH, SIX1, SIX2, SOX1]
GO:0048665	GO_BiologicalProcess_20.03.2014_19h52	neuron fate specification	[5, 6, 7, 9, 10]	[Group4]	16	50	1.39374e-26	8.22305e-25	{Group4=2.7237026742658932E-45}	{Group4=2.1789621394127145E-44}	TLX1, LBX1, EMX2, HHEX, THY1, BSX, NRGN, VSIG2, ESAM, RASSF10, NHLH2, NPPB, PHLDA2, PAX6, PAUPAR, IFITM3, YPEL4, FGF4, PAX7, ASCL1, LHX5, FZD10, DUSP5P1, CCDC184, PRPH, HOXC13, HOXC12, HOTAIR, HOXC10, HOXC9, HOXC8, HOXC5, LOC100240735, LOC400043, LOC101927583, ZIC2, LINC00554, SOX1, PDX1, CDX2, MLNR, POU4F1, SLITRK1, SLITRK5, LOC101927248, NKX2-1, PAX9, FOXA1, CLEC14A, BMP4, OTX2, SIX1, TAL1, NGB…	[ASCL1, DMRT3, DMRTA2, EVX1, FEV, FOXA1, HOXC10, HOXD10, ISL2, LBX1, MNX1, NKX6-1, PAX6, POU4F1, SIX1, SOX1]
GO:0044212	GO_MolecularFunction_20.03.2014_19h52	transcription regulatory region DNA binding	[6]	[Group4, Group8]	34	8.33333	1.59982e-26	9.27896e-25	{Group4=2.7237026742658932E-45, Group8=1.6596882685920165E-39}	{Group4=2.1789621394127145E-44, Group8=9.958129611552099E-39}	TLX1, LBX1, EMX2, HHEX, THY1, BSX, NRGN, VSIG2, ESAM, RASSF10, NHLH2, NPPB, PHLDA2, PAX6, PAUPAR, IFITM3, YPEL4, FGF4, PAX7, ASCL1, LHX5, FZD10, DUSP5P1, CCDC184, PRPH, HOXC13, HOXC12, HOTAIR, HOXC10, HOXC9, HOXC8, HOXC5, LOC100240735, LOC400043, LOC101927583, ZIC2, LINC00554, SOX1, PDX1, CDX2, MLNR, POU4F1, SLITRK1, SLITRK5, LOC101927248, NKX2-1, PAX9, FOXA1, CLEC14A, BMP4, OTX2, SIX1, TAL1, NGB…	[ASCL1, CDX2, DLX1, DLX5, DLX6, EMX2, FEZF1, FOXA1, FOXJ1, GATA2, HHEX, HOXA13, HOXB3, HOXB8, HOXC8, LBX1, NEUROG1, NEUROG2, NKX2-1, NKX6-1, OTP, PAX6, PDX1, PHOX2B, PITX2, POU4F1, POU4F2, SHOX2, SIX1, SOX1, TAL1, TBR1, TCF21, TFAP2B]
GO:0035270	GO_BiologicalProcess_20.03.2014_19h52	endocrine system development	[4, 5]	[Group2]	24	16.6667	4.00933e-26	2.28532e-24	{Group2=1.3079878198091756E-46}	{Group2=1.3079878198091756E-45}	TLX1, LBX1, EMX2, HHEX, THY1, BSX, NRGN, VSIG2, ESAM, RASSF10, NHLH2, NPPB, PHLDA2, PAX6, PAUPAR, IFITM3, YPEL4, FGF4, PAX7, ASCL1, LHX5, FZD10, DUSP5P1, CCDC184, PRPH, HOXC13, HOXC12, HOTAIR, HOXC10, HOXC9, HOXC8, HOXC5, LOC100240735, LOC400043, LOC101927583, ZIC2, LINC00554, SOX1, PDX1, CDX2, MLNR, POU4F1, SLITRK1, SLITRK5, LOC101927248, NKX2-1, PAX9, FOXA1, CLEC14A, BMP4, OTX2, SIX1, TAL1, NGB…	[ADCYAP1, ASCL1, BMP4, FOXE1, FOXE3, GATA2, HHEX, HOXA3, HOXA5, HOXB3, HOXD3, MNX1, NKX2-1, NKX6-1, ONECUT3, OTP, PAX1, PAX6, PDX1, PITX1, PITX2, POU3F2, SHH, SIX1]
GO:0021515	GO_BiologicalProcess_20.03.2014_19h52	cell differentiation in spinal cord	[4, 5, 6, 7, 8]	[Group4]	17	30.3571	1.27442e-23	7.00933e-22	{Group4=2.7237026742658932E-45}	{Group4=2.1789621394127145E-44}	TLX1, LBX1, EMX2, HHEX, THY1, BSX, NRGN, VSIG2, ESAM, RASSF10, NHLH2, NPPB, PHLDA2, PAX6, PAUPAR, IFITM3, YPEL4, FGF4, PAX7, ASCL1, LHX5, FZD10, DUSP5P1, CCDC184, PRPH, HOXC13, HOXC12, HOTAIR, HOXC10, HOXC9, HOXC8, HOXC5, LOC100240735, LOC400043, LOC101927583, ZIC2, LINC00554, SOX1, PDX1, CDX2, MLNR, POU4F1, SLITRK1, SLITRK5, LOC101927248, NKX2-1, PAX9, FOXA1, CLEC14A, BMP4, OTX2, SIX1, TAL1, NGB…	[ASCL1, DMRT3, EVX1, GATA2, HOXC10, HOXD10, ISL2, LBX1, LHX1, LHX5, MNX1, NKX6-1, PAX6, PAX7, SHH, SOX1, TAL1]
GO:0007423	GO_BiologicalProcess_20.03.2014_19h52	sensory organ development	[3, 4, 5, 6]	[Group0]	34	6.8	1.27053e-23	7.11499e-22	{Group0=1.2705333409803371E-23}	{Group0=3.8116000229410117E-23}	TLX1, LBX1, EMX2, HHEX, THY1, BSX, NRGN, VSIG2, ESAM, RASSF10, NHLH2, NPPB, PHLDA2, PAX6, PAUPAR, IFITM3, YPEL4, FGF4, PAX7, ASCL1, LHX5, FZD10, DUSP5P1, CCDC184, PRPH, HOXC13, HOXC12, HOTAIR, HOXC10, HOXC9, HOXC8, HOXC5, LOC100240735, LOC400043, LOC101927583, ZIC2, LINC00554, SOX1, PDX1, CDX2, MLNR, POU4F1, SLITRK1, SLITRK5, LOC101927248, NKX2-1, PAX9, FOXA1, CLEC14A, BMP4, OTX2, SIX1, TAL1, NGB…	[ASCL1, BMP4, CRYBA2, CXCL14, DLX5, DLX6, FOXE1, FOXE3, FOXF2, FOXL1, GATA2, HOXA1, HOXA13, HOXA2, HOXC13, LHX1, NEUROG1, NKX2-6, NR2E1, OSR2, OTX2, PAX6, PHOX2B, PITX2, POU4F2, RAX, SHH, SIX1, SIX2, SIX3, SOX1, TFAP2B, THY1, ZIC1]
GO:0000976	GO_MolecularFunction_20.03.2014_19h52	transcription regulatory region sequence-specific DNA binding	[6, 7]	[Group8]	25	12.0192	1.61715e-23	8.7326e-22	{Group8=1.6596882685920165E-39}	{Group8=9.958129611552099E-39}	TLX1, LBX1, EMX2, HHEX, THY1, BSX, NRGN, VSIG2, ESAM, RASSF10, NHLH2, NPPB, PHLDA2, PAX6, PAUPAR, IFITM3, YPEL4, FGF4, PAX7, ASCL1, LHX5, FZD10, DUSP5P1, CCDC184, PRPH, HOXC13, HOXC12, HOTAIR, HOXC10, HOXC9, HOXC8, HOXC5, LOC100240735, LOC400043, LOC101927583, ZIC2, LINC00554, SOX1, PDX1, CDX2, MLNR, POU4F1, SLITRK1, SLITRK5, LOC101927248, NKX2-1, PAX9, FOXA1, CLEC14A, BMP4, OTX2, SIX1, TAL1, NGB…	[CDX2, DLX1, DLX5, DLX6, EMX2, FEZF1, FOXJ1, GATA2, HOXB3, HOXB8, HOXC8, LBX1, NKX6-1, OTP, PAX6, PDX1, PHOX2B, PITX2, POU4F1, POU4F2, SHOX2, SOX1, TAL1, TBR1, TFAP2B]
GO:0021510	GO_BiologicalProcess_20.03.2014_19h52	spinal cord development	[3, 5, 6, 7]	[Group4]	19	19.7917	2.36141e-22	1.25155e-20	{Group4=2.7237026742658932E-45}	{Group4=2.1789621394127145E-44}	TLX1, LBX1, EMX2, HHEX, THY1, BSX, NRGN, VSIG2, ESAM, RASSF10, NHLH2, NPPB, PHLDA2, PAX6, PAUPAR, IFITM3, YPEL4, FGF4, PAX7, ASCL1, LHX5, FZD10, DUSP5P1, CCDC184, PRPH, HOXC13, HOXC12, HOTAIR, HOXC10, HOXC9, HOXC8, HOXC5, LOC100240735, LOC400043, LOC101927583, ZIC2, LINC00554, SOX1, PDX1, CDX2, MLNR, POU4F1, SLITRK1, SLITRK5, LOC101927248, NKX2-1, PAX9, FOXA1, CLEC14A, BMP4, OTX2, SIX1, TAL1, NGB…	[ASCL1, DMRT3, EVX1, GATA2, HOXB8, HOXC10, HOXD10, ISL2, LBX1, LHX1, LHX5, MNX1, NKX6-1, PAX6, PAX7, SHH, SOX1, TAL1, ZIC1]
GO:0009953	GO_BiologicalProcess_20.03.2014_19h52	dorsal/ventral pattern formation	[5, 6]	[Group4]	19	18.2692	1.20459e-21	6.26384e-20	{Group4=2.7237026742658932E-45}	{Group4=2.1789621394127145E-44}	TLX1, LBX1, EMX2, HHEX, THY1, BSX, NRGN, VSIG2, ESAM, RASSF10, NHLH2, NPPB, PHLDA2, PAX6, PAUPAR, IFITM3, YPEL4, FGF4, PAX7, ASCL1, LHX5, FZD10, DUSP5P1, CCDC184, PRPH, HOXC13, HOXC12, HOTAIR, HOXC10, HOXC9, HOXC8, HOXC5, LOC100240735, LOC400043, LOC101927583, ZIC2, LINC00554, SOX1, PDX1, CDX2, MLNR, POU4F1, SLITRK1, SLITRK5, LOC101927248, NKX2-1, PAX9, FOXA1, CLEC14A, BMP4, OTX2, SIX1, TAL1, NGB…	[ASCL1, BMP4, DMRT3, EN1, EVX1, FOXA1, HOXA11, HOXA2, HOXB2, LHX1, LHX2, MNX1, NKX2-1, NKX6-1, OTX2, PAX6, PAX7, SHH, SOX1]
GO:0030900	GO_BiologicalProcess_20.03.2014_19h52	forebrain development	[3, 4, 5, 6, 7, 8]	[Group2, Group3]	29	7.5718	1.86015e-21	9.48676e-20	{Group2=1.3079878198091756E-46, Group3=2.354031844693888E-43}	{Group2=1.3079878198091756E-45, Group3=1.6478222912857213E-42}	TLX1, LBX1, EMX2, HHEX, THY1, BSX, NRGN, VSIG2, ESAM, RASSF10, NHLH2, NPPB, PHLDA2, PAX6, PAUPAR, IFITM3, YPEL4, FGF4, PAX7, ASCL1, LHX5, FZD10, DUSP5P1, CCDC184, PRPH, HOXC13, HOXC12, HOTAIR, HOXC10, HOXC9, HOXC8, HOXC5, LOC100240735, LOC400043, LOC101927583, ZIC2, LINC00554, SOX1, PDX1, CDX2, MLNR, POU4F1, SLITRK1, SLITRK5, LOC101927248, NKX2-1, PAX9, FOXA1, CLEC14A, BMP4, OTX2, SIX1, TAL1, NGB…	[ADCYAP1, ASCL1, BMP4, CDK5R2, DLX1, EMX2, FEZF1, GATA2, HHEX, LHX1, LHX2, LHX5, NEUROG2, NKX2-1, NKX2-6, NR2E1, NR4A2, OTP, OTX2, PAX6, PITX1, PITX2, POU3F2, POU4F1, RAX, SHH, SIX3, SLITRK5, SOX1]
GO:0048732	GO_BiologicalProcess_20.03.2014_19h52	gland development	[3, 4, 5, 6]	[Group2, Group5]	27	8.23171	5.96322e-21	2.98161e-19	{Group2=1.3079878198091756E-46, Group5=1.9511163378188714E-46}	{Group2=1.3079878198091756E-45, Group5=1.7560047040369842E-45}	TLX1, LBX1, EMX2, HHEX, THY1, BSX, NRGN, VSIG2, ESAM, RASSF10, NHLH2, NPPB, PHLDA2, PAX6, PAUPAR, IFITM3, YPEL4, FGF4, PAX7, ASCL1, LHX5, FZD10, DUSP5P1, CCDC184, PRPH, HOXC13, HOXC12, HOTAIR, HOXC10, HOXC9, HOXC8, HOXC5, LOC100240735, LOC400043, LOC101927583, ZIC2, LINC00554, SOX1, PDX1, CDX2, MLNR, POU4F1, SLITRK1, SLITRK5, LOC101927248, NKX2-1, PAX9, FOXA1, CLEC14A, BMP4, OTX2, SIX1, TAL1, NGB…	[ADCYAP1, ASCL1, BMP4, BSX, FOXA1, FOXE1, FOXE3, GATA2, HHEX, HOXA13, HOXA3, HOXA5, HOXB13, HOXB3, HOXB9, HOXD13, HOXD3, NKX2-1, OTP, PAX1, PAX6, PITX1, PITX2, POU3F2, SHH, SIX1, TCF21]
GO:0048729	GO_BiologicalProcess_20.03.2014_19h52	tissue morphogenesis	[3, 4]	[Group1, Group5]	32	5.78662	4.09936e-20	2.00869e-18	{Group1=1.7940861087673826E-56, Group5=1.9511163378188714E-46}	{Group1=1.973494719644121E-55, Group5=1.7560047040369842E-45}	TLX1, LBX1, EMX2, HHEX, THY1, BSX, NRGN, VSIG2, ESAM, RASSF10, NHLH2, NPPB, PHLDA2, PAX6, PAUPAR, IFITM3, YPEL4, FGF4, PAX7, ASCL1, LHX5, FZD10, DUSP5P1, CCDC184, PRPH, HOXC13, HOXC12, HOTAIR, HOXC10, HOXC9, HOXC8, HOXC5, LOC100240735, LOC400043, LOC101927583, ZIC2, LINC00554, SOX1, PDX1, CDX2, MLNR, POU4F1, SLITRK1, SLITRK5, LOC101927248, NKX2-1, PAX9, FOXA1, CLEC14A, BMP4, OTX2, SIX1, TAL1, NGB…	[BMP4, FOXA1, FOXD2, FOXE1, FOXE3, FOXF2, FOXJ1, HHEX, HOXA11, HOXA13, HOXA5, HOXB13, HOXB2, HOXB4, HOXB7, HOXD13, IRX1, LBX1, LHX1, LHX2, NKX2-1, PAX7, PDX1, PITX2, POU4F1, SHH, SHOX2, SIX1, SIX2, TAL1, TCF21, ZIC2]
GO:1902679	GO_BiologicalProcess_20.03.2014_19h52	negative regulation of RNA biosynthetic process	[5, 6, 7, 8, 9]	[Group8, Group9]	39	4.17112	1.69898e-19	8.15512e-18	{Group8=1.6596882685920165E-39, Group9=6.47718494090097E-26}	{Group8=9.958129611552099E-39, Group9=2.590873976360388E-25}	TLX1, LBX1, EMX2, HHEX, THY1, BSX, NRGN, VSIG2, ESAM, RASSF10, NHLH2, NPPB, PHLDA2, PAX6, PAUPAR, IFITM3, YPEL4, FGF4, PAX7, ASCL1, LHX5, FZD10, DUSP5P1, CCDC184, PRPH, HOXC13, HOXC12, HOTAIR, HOXC10, HOXC9, HOXC8, HOXC5, LOC100240735, LOC400043, LOC101927583, ZIC2, LINC00554, SOX1, PDX1, CDX2, MLNR, POU4F1, SLITRK1, SLITRK5, LOC101927248, NKX2-1, PAX9, FOXA1, CLEC14A, BMP4, OTX2, SIX1, TAL1, NGB…	[ASCL1, BMP4, CDX2, DLX1, FEZF1, FOXA1, FOXD2, FOXE1, FOXE3, FOXF2, FOXJ1, GATA2, HHEX, HMX1, HOXA2, HOXA7, HOXB3, HOXB4, HOXC8, HOXD8, IFITM3, LHX1, NKX2-1, NKX6-1, OSR2, PAX9, PDX1, PITX2, POU4F1, POU4F2, SHH, SHOX2, SIX1, SIX3, SKOR1, TAL1, TCF21, TFAP2B, ZIC2]
GO:0021517	GO_BiologicalProcess_20.03.2014_19h52	ventral spinal cord development	[3, 4, 6, 7, 8]	[Group4]	14	27.451	6.18807e-19	2.90839e-17	{Group4=2.7237026742658932E-45}	{Group4=2.1789621394127145E-44}	TLX1, LBX1, EMX2, HHEX, THY1, BSX, NRGN, VSIG2, ESAM, RASSF10, NHLH2, NPPB, PHLDA2, PAX6, PAUPAR, IFITM3, YPEL4, FGF4, PAX7, ASCL1, LHX5, FZD10, DUSP5P1, CCDC184, PRPH, HOXC13, HOXC12, HOTAIR, HOXC10, HOXC9, HOXC8, HOXC5, LOC100240735, LOC400043, LOC101927583, ZIC2, LINC00554, SOX1, PDX1, CDX2, MLNR, POU4F1, SLITRK1, SLITRK5, LOC101927248, NKX2-1, PAX9, FOXA1, CLEC14A, BMP4, OTX2, SIX1, TAL1, NGB…	[ASCL1, DMRT3, EVX1, GATA2, HOXC10, HOXD10, ISL2, LBX1, LHX1, MNX1, NKX6-1, PAX6, SHH, SOX1]
GO:0030902	GO_BiologicalProcess_20.03.2014_19h52	hindbrain development	[3, 4, 5, 6, 7, 8]	[Group3]	19	12.5828	1.91618e-18	8.81445e-17	{Group3=2.354031844693888E-43}	{Group3=1.6478222912857213E-42}	TLX1, LBX1, EMX2, HHEX, THY1, BSX, NRGN, VSIG2, ESAM, RASSF10, NHLH2, NPPB, PHLDA2, PAX6, PAUPAR, IFITM3, YPEL4, FGF4, PAX7, ASCL1, LHX5, FZD10, DUSP5P1, CCDC184, PRPH, HOXC13, HOXC12, HOTAIR, HOXC10, HOXC9, HOXC8, HOXC5, LOC100240735, LOC400043, LOC101927583, ZIC2, LINC00554, SOX1, PDX1, CDX2, MLNR, POU4F1, SLITRK1, SLITRK5, LOC101927248, NKX2-1, PAX9, FOXA1, CLEC14A, BMP4, OTX2, SIX1, TAL1, NGB…	[ASCL1, CBLN1, CDK5R2, EN1, EN2, GATA2, HOXA1, HOXA2, HOXB1, HOXB2, HOXB3, LHX1, LHX5, OTX2, PAX6, PHOX2B, POU4F1, SHH, TBR1]
GO:0000122	GO_BiologicalProcess_20.03.2014_19h52	negative regulation of transcription from RNA polymerase II promoter	[6, 7, 8, 9, 10, 11]	[Group8, Group9]	31	5.2901	2.26883e-18	1.02098e-16	{Group8=1.6596882685920165E-39, Group9=6.47718494090097E-26}	{Group8=9.958129611552099E-39, Group9=2.590873976360388E-25}	TLX1, LBX1, EMX2, HHEX, THY1, BSX, NRGN, VSIG2, ESAM, RASSF10, NHLH2, NPPB, PHLDA2, PAX6, PAUPAR, IFITM3, YPEL4, FGF4, PAX7, ASCL1, LHX5, FZD10, DUSP5P1, CCDC184, PRPH, HOXC13, HOXC12, HOTAIR, HOXC10, HOXC9, HOXC8, HOXC5, LOC100240735, LOC400043, LOC101927583, ZIC2, LINC00554, SOX1, PDX1, CDX2, MLNR, POU4F1, SLITRK1, SLITRK5, LOC101927248, NKX2-1, PAX9, FOXA1, CLEC14A, BMP4, OTX2, SIX1, TAL1, NGB…	[BMP4, CDX2, DLX1, FEZF1, FOXA1, FOXD2, FOXE1, FOXE3, FOXJ1, GATA2, HHEX, HOXA2, HOXA7, HOXB3, HOXB4, HOXC8, HOXD8, NKX2-1, NKX6-1, OSR2, PDX1, PITX2, POU4F1, POU4F2, SHH, SHOX2, SIX1, SKOR1, TAL1, TCF21, TFAP2B]
GO:0051960	GO_BiologicalProcess_20.03.2014_19h52	regulation of nervous system development	[4, 5, 6]	[Group4]	30	5.3286	7.13778e-18	3.14062e-16	{Group4=2.7237026742658932E-45}	{Group4=2.1789621394127145E-44}	TLX1, LBX1, EMX2, HHEX, THY1, BSX, NRGN, VSIG2, ESAM, RASSF10, NHLH2, NPPB, PHLDA2, PAX6, PAUPAR, IFITM3, YPEL4, FGF4, PAX7, ASCL1, LHX5, FZD10, DUSP5P1, CCDC184, PRPH, HOXC13, HOXC12, HOTAIR, HOXC10, HOXC9, HOXC8, HOXC5, LOC100240735, LOC400043, LOC101927583, ZIC2, LINC00554, SOX1, PDX1, CDX2, MLNR, POU4F1, SLITRK1, SLITRK5, LOC101927248, NKX2-1, PAX9, FOXA1, CLEC14A, BMP4, OTX2, SIX1, TAL1, NGB…	[ADCYAP1, ASCL1, BARHL2, BMP4, CBLN1, DLX1, FEZF1, FOXA1, HOXA2, HOXB3, HOXD3, ISL2, ISLR2, LBX1, LHX1, LHX5, NEUROG1, NEUROG2, NKX6-1, NR2E1, OTP, PAX6, PHOX2B, POU3F2, POU4F1, SHH, SHOX2, SIX1, TBR1, THY1]
GO:0000981	GO_MolecularFunction_20.03.2014_19h52	sequence-specific DNA binding RNA polymerase II transcription factor activity	[3]	[Group8]	24	7.33945	1.55819e-17	6.7002e-16	{Group8=1.6596882685920165E-39}	{Group8=9.958129611552099E-39}	TLX1, LBX1, EMX2, HHEX, THY1, BSX, NRGN, VSIG2, ESAM, RASSF10, NHLH2, NPPB, PHLDA2, PAX6, PAUPAR, IFITM3, YPEL4, FGF4, PAX7, ASCL1, LHX5, FZD10, DUSP5P1, CCDC184, PRPH, HOXC13, HOXC12, HOTAIR, HOXC10, HOXC9, HOXC8, HOXC5, LOC100240735, LOC400043, LOC101927583, ZIC2, LINC00554, SOX1, PDX1, CDX2, MLNR, POU4F1, SLITRK1, SLITRK5, LOC101927248, NKX2-1, PAX9, FOXA1, CLEC14A, BMP4, OTX2, SIX1, TAL1, NGB…	[BARHL1, BARHL2, DLX5, FEV, FOXA1, FOXD2, FOXE1, FOXE3, FOXJ1, GATA2, HOXC13, NKX2-1, NR2E1, NR4A2, OTX2, PAX6, PAX7, PITX2, POU4F1, POU4F2, SIX3, TAL1, TCF21, TFAP2B]
GO:0000904	GO_BiologicalProcess_20.03.2014_19h52	cell morphogenesis involved in differentiation	[4, 5, 6]	[Group4]	34	4.1769	5.53446e-17	2.32447e-15	{Group4=2.7237026742658932E-45}	{Group4=2.1789621394127145E-44}	TLX1, LBX1, EMX2, HHEX, THY1, BSX, NRGN, VSIG2, ESAM, RASSF10, NHLH2, NPPB, PHLDA2, PAX6, PAUPAR, IFITM3, YPEL4, FGF4, PAX7, ASCL1, LHX5, FZD10, DUSP5P1, CCDC184, PRPH, HOXC13, HOXC12, HOTAIR, HOXC10, HOXC9, HOXC8, HOXC5, LOC100240735, LOC400043, LOC101927583, ZIC2, LINC00554, SOX1, PDX1, CDX2, MLNR, POU4F1, SLITRK1, SLITRK5, LOC101927248, NKX2-1, PAX9, FOXA1, CLEC14A, BMP4, OTX2, SIX1, TAL1, NGB…	[BARHL2, BMP4, DLX5, FEZF1, FOXA1, FOXD2, FOXF2, HOXA1, HOXA13, HOXA2, ISL2, ISLR2, LHX1, LHX2, MNX1, NEUROG2, NKX2-1, NR2E1, NR4A2, OTX2, PAX6, PHOX2B, POU3F2, POU4F1, POU4F2, SHH, SHOX2, SIX2, SLITRK1, SLITRK5, TAL1, TBR1, THY1, ZIC2]
GO:0030878	GO_BiologicalProcess_20.03.2014_19h52	thyroid gland development	[4, 5, 6, 7]	[Group2]	10	47.6191	9.94064e-17	4.07566e-15	{Group2=1.3079878198091756E-46}	{Group2=1.3079878198091756E-45}	TLX1, LBX1, EMX2, HHEX, THY1, BSX, NRGN, VSIG2, ESAM, RASSF10, NHLH2, NPPB, PHLDA2, PAX6, PAUPAR, IFITM3, YPEL4, FGF4, PAX7, ASCL1, LHX5, FZD10, DUSP5P1, CCDC184, PRPH, HOXC13, HOXC12, HOTAIR, HOXC10, HOXC9, HOXC8, HOXC5, LOC100240735, LOC400043, LOC101927583, ZIC2, LINC00554, SOX1, PDX1, CDX2, MLNR, POU4F1, SLITRK1, SLITRK5, LOC101927248, NKX2-1, PAX9, FOXA1, CLEC14A, BMP4, OTX2, SIX1, TAL1, NGB…	[FOXE1, FOXE3, HHEX, HOXA3, HOXA5, HOXB3, HOXD3, NKX2-1, SHH, SIX1]
GO:0002009	GO_BiologicalProcess_20.03.2014_19h52	morphogenesis of an epithelium	[4, 5]	[Group1, Group5]	26	5.8296	1.7306e-16	6.74935e-15	{Group1=1.7940861087673826E-56, Group5=1.9511163378188714E-46}	{Group1=1.973494719644121E-55, Group5=1.7560047040369842E-45}	TLX1, LBX1, EMX2, HHEX, THY1, BSX, NRGN, VSIG2, ESAM, RASSF10, NHLH2, NPPB, PHLDA2, PAX6, PAUPAR, IFITM3, YPEL4, FGF4, PAX7, ASCL1, LHX5, FZD10, DUSP5P1, CCDC184, PRPH, HOXC13, HOXC12, HOTAIR, HOXC10, HOXC9, HOXC8, HOXC5, LOC100240735, LOC400043, LOC101927583, ZIC2, LINC00554, SOX1, PDX1, CDX2, MLNR, POU4F1, SLITRK1, SLITRK5, LOC101927248, NKX2-1, PAX9, FOXA1, CLEC14A, BMP4, OTX2, SIX1, TAL1, NGB…	[BMP4, FOXA1, FOXD2, FOXF2, FOXJ1, HHEX, HOXA11, HOXA13, HOXA5, HOXB13, HOXB2, HOXB4, HOXB7, HOXD13, IRX1, LBX1, LHX1, LHX2, NKX2-1, PDX1, PITX2, SHH, SIX1, SIX2, TCF21, ZIC2]
