# Supplementary material for: Distinct epigenetic programs regulate cardiac myocyte development and disease in the human heart in vivo
Source: Nat Commun. 2018 Jan 26;9:391. doi: 10.1038/s41467-017-02762-z (PMC5786002; doi:10.1038/s41467-017-02762-z)
Supplement: Supplementary file 7 — Supplementary Data 4 [file 41467_2017_2762_MOESM7_ESM.xlsx]

## Sheet: LMRs_Fet_NF_hyper
Supplementary Data 4: LMRs gaining CpG methylation during development and maturation
chr	start	end	delta (NF-Fe, %)	CpGs	p-value	Fe (%)	NF (%)
chr1	807990	808735	32.1736	12	2e-05	38.972	71.146
chr1	879814	880013	34.1667	7	0.00021	35.333	69.5
chr1	1168416	1168477	24.8	10	0.00085	44.3	69.1
chr1	1185576	1185853	26.1354	8	0.00042	17.458	43.594
chr1	1229402	1229448	41.3335	6	0.00041	9.1667	50.5
chr1	1234473	1234764	31.0684	11	0.00062	18	49.068
chr1	1250772	1251326	31.8077	13	0.00024	41.538	73.346
chr1	1270374	1270650	38.537	9	0.00033	13.63	52.167
chr1	1511256	1511546	37.7083	6	0.0004	15.5	53.208
chr1	1979168	1979256	34.0208	4	0.00099	34.667	68.688
chr1	1985850	1986062	36.375	6	0.00034	29.667	66.042
chr1	2035976	2036632	36.4713	29	2.9e-08	21.874	58.345
chr1	2040064	2040329	33.2917	10	0.00022	18.133	51.425
chr1	2047562	2047693	39.8833	5	0.00041	12.267	52.15
chr1	2047130	2047498	47.3452	14	1e-08	17.619	64.964
chr1	2210339	2211400	32.9321	27	2.3e-07	15.827	48.759
chr1	2238091	2238369	43.1293	29	4.9e-13	32.759	75.888
chr1	2901974	2902062	36.6905	7	0.00035	15.238	51.929
chr1	3099786	3099908	33.2639	6	0.0007	54.111	87.375
chr1	3308258	3308454	40.1481	9	2.2e-05	51.963	92.111
chr1	3377193	3377632	36.3988	14	1.4e-05	23.905	60.304
chr1	3453140	3453290	37.9762	7	0.00022	46.381	84.357
chr1	3490242	3490396	29.0119	7	0.00068	5.381	34.393
chr1	3506812	3507418	27.6269	23	3.7e-06	15.841	43.468
chr1	3703922	3704218	28.6875	8	0.00098	31.5	60.188
chr1	6040592	6040910	47.1574	9	8.4e-08	18.704	65.861
chr1	6060654	6060917	44.8	5	0.00042	26	70.8
chr1	6059749	6060454	17.7589	28	0.00035	22.893	40.652
chr1	6298742	6299950	32.3223	15	0.00023	32.978	65.3
chr1	6535377	6535992	20.51	25	0.00079	11.04	31.55
chr1	6579977	6580763	43.0449	13	9.2e-09	20.974	64.019
chr1	7023744	7023819	27.0476	7	0.00059	3.0952	30.143
chr1	7213512	7213850	42.6759	9	0.00012	33.519	76.194
chr1	7439425	7439922	45.7756	13	9.8e-09	35.359	81.135
chr1	7516021	7517274	26.1404	19	0.00078	31.912	58.053
chr1	7538370	7538668	46.3472	6	0.00093	38.778	85.125
chr1	7547882	7548158	50.5333	5	3e-05	38.867	89.4
chr1	7565936	7566178	37.0938	8	0.00018	35.5	72.594
chr1	7728694	7728810	40.2262	7	0.0005	41.238	81.464
chr1	8299805	8299944	43.0833	6	2e-06	29.167	72.25
chr1	8885906	8886146	27.7361	6	0.0002	36.722	64.458
chr1	9342172	9342362	51.3667	5	7.2e-06	18.133	69.5
chr1	9371560	9372080	33.6742	11	2e-05	16.303	49.977
chr1	9431638	9431929	44.875	6	0.00013	25.833	70.708
chr1	9668300	9668700	56.05	5	0.00018	21	77.05
chr1	9777454	9777981	25.8991	19	4.4e-06	34.719	60.618
chr1	9887762	9887819	38.6042	4	0.00025	43.833	82.438
chr1	10589922	10590720	39.2183	21	2.8e-12	7.9841	47.202
chr1	10895817	10896341	14.934	24	0.00066	6.3889	21.323
chr1	10997550	10997738	65.4375	4	4.4e-05	19	84.438
chr1	11789674	11790106	27.0385	13	0.00066	35.923	62.962
chr1	12227706	12227986	32.7045	11	0.00062	27.636	60.341
chr1	13843738	13844128	18.0357	14	0.00051	13.143	31.179
chr1	14133821	14133964	31.9375	4	0.0008	26	57.938
chr1	14954324	14955274	24.0882	17	1.2e-05	27.706	51.794
chr1	15504404	15504516	45.3333	5	7.4e-05	14.867	60.2
chr1	15528246	15528500	36.2262	7	0.00013	34.381	70.607
chr1	15541100	15541212	57.8333	4	4.6e-06	29.667	87.5
chr1	15552993	15554048	37.7892	17	2.6e-06	18.314	56.103
chr1	15651196	15651324	46.369	7	1.7e-05	30.524	76.893
chr1	15680798	15681033	44.6667	6	0.00023	19.5	64.167
chr1	15712656	15712806	21.4448	6	0.00058	19.222	40.667
chr1	15728912	15729077	43.15	5	1.5e-05	45	88.15
chr1	16330575	16330784	40.2292	4	0.00025	38.083	78.312
chr1	16411958	16412327	44.6875	4	0.00019	38.25	82.938
chr1	16428278	16428346	40.7	5	0.0005	39.2	79.9
chr1	16438124	16438640	35.825	10	2.9e-05	33.4	69.225
chr1	16441304	16441493	47.6667	7	4.3e-05	25.476	73.143
chr1	16488780	16489206	38.6667	23	4e-07	27.899	66.565
chr1	16870953	16871146	37.7667	5	0.00074	34.333	72.1
chr1	17197790	17197864	38.3472	6	0.00028	43.611	81.958
chr1	17247982	17248873	36.287	18	1.3e-06	11.463	47.75
chr1	17265538	17265589	51.4667	5	5.9e-05	24.333	75.8
chr1	17313543	17313682	42.9	10	2.9e-05	29.3	72.2
chr1	17767855	17768518	42.9896	8	6.1e-05	32.167	75.156
chr1	17842682	17843377	29.4236	12	0.00015	24.972	54.396
chr1	19050378	19050941	27.6343	18	0.00036	25.685	53.319
chr1	19235596	19236115	41.7273	11	1.3e-07	32.182	73.909
chr1	19665030	19665139	44.7222	6	0.00034	32.278	77
chr1	19716660	19717084	31.3333	11	2.5e-05	21.303	52.636
chr1	20035338	20035554	51.1042	4	7.2e-05	44.333	95.438
chr1	20113630	20113760	54.15	5	1.6e-06	33.6	87.75
chr1	21564742	21565124	40.8167	10	0.00017	33.333	74.15
chr1	21643628	21643878	38.625	6	5e-05	6.8333	45.458
chr1	21645215	21645424	26.0278	9	8.3e-06	2.3333	28.361
chr1	22440857	22441474	29.7892	17	1.1e-05	21.431	51.221
chr1	22460064	22460964	32.2949	26	5.4e-07	20.244	52.538
chr1	22466181	22466504	38.7396	8	0.00018	31.042	69.781
chr1	22859762	22860032	49.0333	5	7.6e-05	26.067	75.1
chr1	23891194	23891446	35.5333	5	6e-05	48.467	84
chr1	24477743	24477846	40.3958	4	7e-05	10.417	50.812
chr1	24522395	24522678	28.2176	18	1.4e-05	47.407	75.625
chr1	24838219	24838478	40.3958	4	2.5e-05	33.417	73.812
chr1	24862782	24863357	34.7262	7	0.00035	17.667	52.393
chr1	25747050	25747406	46.375	10	8.5e-06	26.7	73.075
chr1	25818839	25819321	36.4762	7	0.00059	20.952	57.429
chr1	26218818	26219384	54.2014	12	4.8e-07	26.111	80.312
chr1	26244552	26244930	37.8167	5	0.00091	34.333	72.15
chr1	26503750	26504167	36.9958	20	2.1e-06	24.717	61.712
chr1	26527766	26528034	38.2322	14	1.9e-06	23.643	61.875
chr1	26608548	26608706	39.4444	6	0.00082	29.389	68.833
chr1	26857720	26857945	36.85	5	0.00041	49.6	86.45
chr1	26866208	26866606	36.4167	6	0.00016	17	53.417
chr1	27348042	27348501	27.4479	8	9.1e-05	17.083	44.531
chr1	27668220	27668952	32.6583	20	3.4e-06	14.617	47.275
chr1	28013161	28013383	40.7083	10	1.1e-05	43.367	84.075
chr1	28473858	28473999	50.6	5	0.00012	22.6	73.2
chr1	29117218	29117426	43.6806	6	4.8e-06	37.944	81.625
chr1	29565874	29566162	43.2083	4	9.2e-05	38.167	81.375
chr1	29583304	29584007	31.7	10	4.2e-05	36.6	68.3
chr1	29593642	29594280	63.6786	7	3.3e-08	20.857	84.536
chr1	29609666	29610222	41.3083	10	5.6e-07	10.767	52.075
chr1	29616788	29617436	61.0379	11	3.5e-11	23.667	84.705
chr1	31288906	31290326	23.8299	24	5.5e-05	26.347	50.177
chr1	31291514	31291754	34.2	5	0.0009	22.6	56.8
chr1	31645080	31645409	43.0972	6	8.6e-05	33.444	76.542
chr1	31672989	31673330	29.4375	8	0.0004	27.125	56.562
chr1	31996342	31997776	28.5347	12	4.6e-05	16.944	45.479
chr1	32170852	32171134	36.3939	11	0.00021	36.788	73.182
chr1	32800138	32800363	74.1458	4	8.4e-07	12.417	86.562
chr1	33199388	33199725	43.6667	5	0.00041	24.533	68.2
chr1	33231088	33231579	39.8261	23	8.1e-09	30.217	70.043
chr1	33350262	33350714	33.7431	12	0.00064	28.944	62.688
chr1	33565057	33565363	41.7024	7	4.3e-05	37.762	79.464
chr1	33626942	33627268	15.6845	14	0.00063	16.833	32.518
chr1	35610636	35610958	31.6071	7	0.00034	9.5714	41.179
chr1	36040510	36040677	43.4167	8	3.4e-05	45.708	89.125
chr1	36053952	36054230	31.3397	13	7e-05	32.41	63.75
chr1	36600358	36601042	32.1204	9	0.00037	43.852	75.972
chr1	38465139	38467348	20.99	25	0.00013	50.6	71.59
chr1	39573030	39573235	39.2833	5	4.8e-05	8.8667	48.15
chr1	39990076	39990302	51.8958	4	0.00097	31.667	83.562
chr1	40024881	40025216	22.1369	14	2.7e-05	50.095	72.232
chr1	40097624	40098222	46.5667	5	4.4e-06	35.933	82.5
chr1	40112016	40112696	40.3561	11	2.9e-05	17.848	58.205
chr1	40364364	40365198	37.7153	12	1.9e-07	43.722	81.438
chr1	40388066	40388430	27.287	25	1.6e-07	12.613	39.9
chr1	41901035	41901862	30.6146	16	0.00017	24.729	55.344
chr1	41987597	41987856	57.9062	8	8.2e-08	16.375	74.281
chr1	42204750	42205011	49.8526	13	5.4e-10	38.513	88.365
chr1	42888426	42888656	31.619	7	0.00079	18.381	50
chr1	44015666	44016374	25.0734	25	1.2e-07	9.0267	34.1
chr1	44023774	44024574	58.1493	24	5.5e-16	19.694	77.844
chr1	44231940	44232706	46.9792	8	1.9e-05	28.208	75.188
chr1	44351040	44351126	41.9583	6	0.00013	48	89.958
chr1	44569089	44569486	17.9886	22	0.00013	23.773	41.761
chr1	44703812	44704179	52.8509	19	1.8e-12	11.965	64.816
chr1	44834200	44834468	41.3333	5	3e-05	47.867	89.2
chr1	44835470	44836332	48.3167	5	0.00062	13.533	61.85
chr1	44989946	44991050	17.2123	28	0.00077	5.1548	22.367
chr1	45300064	45300244	43.2708	4	0.00013	37.667	80.938
chr1	46934691	46935962	34.125	12	0.0009	37.25	71.375
chr1	46937902	46938744	24.9446	12	0.00028	30.639	55.583
chr1	46945210	46945560	34.9306	6	0.00023	22.444	57.375
chr1	46996136	46996994	38.7407	9	4.5e-06	34.593	73.333
chr1	47138358	47138850	30.1852	9	0.00014	13.926	44.111
chr1	47874525	47875464	17.0682	11	0.00016	12	29.068
chr1	48347488	48347934	44.6354	8	8.5e-06	27.583	72.219
chr1	48515727	48516276	54.369	7	0.00017	21.381	75.75
chr1	52463500	52464134	35.4271	8	0.00073	24.167	59.594
chr1	52584904	52585926	35.0111	15	2.8e-06	31.556	66.567
chr1	53103598	53104236	40.2	5	0.00061	34.2	74.4
chr1	53125955	53126662	55.0972	12	4e-08	24.778	79.875
chr1	53549328	53549658	46.7976	7	5.3e-05	18.81	65.607
chr1	53774204	53774548	54.8452	7	4.1e-06	17.19	72.036
chr1	53980050	53980334	53.4333	5	2.6e-06	29.267	82.7
chr1	53978060	53978784	49.2882	24	2e-15	9.5139	58.802
chr1	54059764	54060066	22.2412	19	5.9e-05	21.14	43.382
chr1	54258294	54258816	52.2667	5	2.4e-05	34.133	86.4
chr1	54693788	54693975	29.9167	10	3.4e-05	45.933	75.85
chr1	54730302	54730582	35.7708	8	0.00096	24.167	59.938
chr1	54924218	54925832	32.2188	8	0.00042	26.125	58.344
chr1	55176598	55176832	42.75	4	0.0001	22.75	65.5
chr1	55460438	55461478	38.4635	16	7.7e-10	40.333	78.797
chr1	56021420	56022298	44.1296	9	5.2e-05	16.815	60.944
chr1	56161938	56162581	63.287	9	6.2e-11	11.296	74.583
chr1	56694761	56695030	38.0208	4	0.00082	39.667	77.688
chr1	57310337	57310678	33.9306	6	0.00049	40.611	74.542
chr1	57419231	57419464	37.0417	4	7.5e-05	14.833	51.875
chr1	57490771	57491126	35.75	5	0.0006	39.2	74.95
chr1	58932563	58933364	42.1979	8	8.9e-05	19.958	62.156
chr1	59281084	59281238	27.1094	16	1.3e-06	24.5	51.609
chr1	59359036	59359580	27.4083	10	0.0009	49.867	77.275
chr1	59543520	59544406	51.9833	5	0.00075	22.667	74.65
chr1	61517746	61517866	33.25	7	0.00026	37.571	70.821
chr1	62316864	62317189	47.3958	4	2.6e-05	24.417	71.812
chr1	64786825	64787162	36.15	5	0.0009	33.4	69.55
chr1	64993032	64993167	51.0417	4	6.2e-05	37.583	88.625
chr1	65045534	65045954	57.6875	4	0.00048	13.5	71.188
chr1	65466911	65467258	50.599	16	1.3e-12	31.292	81.891
chr1	67802412	67802785	44.6806	6	5e-05	25.278	69.958
chr1	68015261	68015726	29.5	4	0.00053	26.5	56
chr1	68264659	68265106	41.8125	4	0.0008	22.25	64.062
chr1	70178470	70178976	42.625	4	0.00058	21.25	63.875
chr1	76518604	76519154	41.7778	6	0.00023	15.056	56.833
chr1	83471670	83472175	29.5625	4	0.00026	9	38.562
chr1	85515340	85516244	32.8272	13	3.4e-06	10.308	43.135
chr1	86081740	86082014	28.6373	34	1.9e-07	22.775	51.412
chr1	88444971	88445348	43.7083	4	0.00069	33.417	77.125
chr1	91297200	91297840	53.7396	8	1.2e-07	26.792	80.531
chr1	92077084	92077273	40.4286	7	9.7e-07	43.571	84
chr1	94166161	94166332	65.3542	4	7.6e-05	19.833	85.188
chr1	94233947	94235827	31.3135	21	2.8e-07	13.889	45.202
chr1	94514400	94514554	45.2833	5	1.6e-06	41.467	86.75
chr1	94797583	94797844	49.7083	4	0.00012	14.167	63.875
chr1	95442551	95442832	47.3542	4	0.00013	29.083	76.438
chr1	95776762	95777020	18.3889	6	0.00028	23.111	41.5
chr1	97769410	97770132	46.5694	6	5.6e-06	11.722	58.292
chr1	101184992	101188724	41.9626	29	1.1e-13	12.253	54.216
chr1	109848766	109849175	44.4688	8	6.9e-08	32.25	76.719
chr1	110021232	110021792	41.2812	8	1.6e-07	37.625	78.906
chr1	110168304	110168379	40.0139	6	0.00016	50.944	90.958
chr1	110420172	110420367	37.0833	4	0.00034	38.917	76
chr1	110809946	110810132	58.7167	5	4.4e-06	35.333	94.05
chr1	111050457	111050980	51.2	10	1.1e-07	13.2	64.4
chr1	111984209	111984559	33.5139	6	0.00034	24.444	57.958
chr1	112290926	112291864	40.6146	8	0.00056	25.292	65.906
chr1	113052470	113052629	49.5	4	0.0005	25.25	74.75
chr1	113056651	113056992	41.5833	4	0.00051	35.167	76.75
chr1	113230940	113231628	40.0917	10	4.5e-05	46.433	86.525
chr1	113265480	113265997	30.2308	26	7.5e-07	22.385	52.615
chr1	114545482	114545787	38.8333	4	0.00021	8.4167	47.25
chr1	115598946	115599526	53.4808	13	8e-08	14.462	67.942
chr1	116106436	116107247	12.4691	27	2.1e-05	12.716	25.185
chr1	117006266	117006746	28.2917	6	0.00034	8.8333	37.125
chr1	117037126	117037350	44.5278	6	4.9e-06	37.889	82.417
chr1	117131358	117131600	61.2564	13	5.5e-13	28.897	90.154
chr1	117174752	117175182	48.2639	6	7.5e-06	35.611	83.875
chr1	117529864	117530586	24.7436	13	0.00028	25.026	49.769
chr1	117716400	117716806	36.8167	5	0.0009	35.333	72.15
chr1	117744375	117745337	31.7639	6	0.00028	16.444	48.208
chr1	119627520	119627810	42.1111	9	9.6e-07	33.444	75.556
chr1	121143623	121144088	31.3958	8	0.00021	29.792	61.188
chr1	143942276	143943278	31.963	9	3.5e-05	21.148	53.111
chr1	145548005	145548248	34.7024	7	0.00051	44.048	78.75
chr1	145718144	145718364	46.2083	6	4.8e-05	24.667	70.875
chr1	146649632	146649846	36.6667	29	7.7e-17	3.9885	40.655
chr1	147058784	147059544	31.7561	18	1.7e-05	24.593	56.349
chr1	150244631	150245762	43.1333	10	2.6e-06	19.167	62.3
chr1	151845254	151845840	25.4375	12	0.00072	43.667	69.104
chr1	151909200	151909695	38.4881	7	0.00094	35.619	74.107
chr1	153438238	153438630	34.0444	15	2.2e-08	13.422	47.467
chr1	153505520	153505998	14.631	21	0.0004	9.2381	23.869
chr1	153974112	153974686	28.25	6	0.00032	9	37.25
chr1	154127574	154128130	24.3264	12	0.00078	32.944	57.271
chr1	154284804	154285522	29.8981	9	0.00014	43.407	73.306
chr1	154403293	154403876	27.6574	9	0.00066	8.9259	36.583
chr1	154405098	154405509	37.9167	10	9.4e-05	27.133	65.05
chr1	154420854	154421354	51.3472	6	9.1e-07	29.778	81.125
chr1	154675748	154675972	20.3125	4	0.0002	2.25	22.562
chr1	155098654	155098786	30.0917	10	4.6e-05	7.5333	37.625
chr1	155098867	155098958	30.2396	8	6.8e-05	4.2917	34.531
chr1	155569517	155570216	20.7727	11	6.9e-06	6.5455	27.318
chr1	156039975	156040749	32.7778	6	0.00023	9.3889	42.167
chr1	156048102	156048499	43.8958	4	0.00042	15.167	59.062
chr1	156151416	156151839	18.7	10	0.00039	26.9	45.6
chr1	156680818	156681454	64.9405	7	3.9e-08	24.381	89.321
chr1	156833001	156833546	43.6786	7	0.00026	33.286	76.964
chr1	158057144	158057528	31.8958	4	2e-05	1.9167	33.812
chr1	158624438	158624752	38.8333	5	7.4e-05	28.067	66.9
chr1	160380336	160381404	40.5885	16	5.4e-07	37.833	78.422
chr1	160914876	160915148	51.0455	11	1.9e-08	24.182	75.227
chr1	161007726	161007888	56	4	6.3e-06	17.5	73.5
chr1	161501808	161501926	28.6667	4	0.0004	34.833	63.5
chr1	162347748	162348056	41.3333	6	6e-05	36.833	78.167
chr1	165838648	165839287	65.1667	6	1.5e-06	27.833	93
chr1	165869951	165870210	51	5	1.2e-05	26.4	77.4
chr1	165870285	165870426	47.5208	4	0.00081	19.167	66.688
chr1	167135188	167136357	34.9375	16	1.8e-06	31	65.938
chr1	167447172	167447665	44.3333	5	0.00033	25.067	69.4
chr1	167674617	167676358	39.8917	10	9.8e-06	32.933	72.825
chr1	167681960	167682150	38.8542	8	1.7e-05	40.333	79.188
chr1	167826152	167826508	46.4	5	1.2e-05	35.8	82.2
chr1	168056754	168057656	42.2619	14	1.4e-07	19.952	62.214
chr1	168435281	168435770	49.25	4	2.6e-05	9	58.25
chr1	168488788	168489916	39.5278	6	5e-05	39.222	78.75
chr1	170629368	170629960	32.5029	29	1.1e-07	16.713	49.216
chr1	171189494	171190211	43.2417	10	8.7e-07	13.133	56.375
chr1	176918214	176918520	26.9872	13	0.00061	19.974	46.962
chr1	177274556	177275093	37.0119	7	0.00036	37.81	74.821
chr1	178507890	178508512	34.1726	14	4.1e-06	25.167	59.339
chr1	180628491	180628646	60.125	4	1.1e-05	24.25	84.375
chr1	180892160	180892982	40.4615	13	5.4e-05	24.231	64.692
chr1	180936150	180936662	36.5938	8	0.00013	30	66.594
chr1	181082396	181082836	41.0972	6	0.00041	45.444	86.542
chr1	181097930	181098409	40.125	6	0.00059	42.833	82.958
chr1	182368212	182368504	55.2667	5	0.00022	29.133	84.4
chr1	182668790	182669485	21.2847	24	0.00022	36.861	58.146
chr1	182910728	182911782	22.3576	24	1.4e-08	11.236	33.594
chr1	183299858	183300984	52.2798	14	3.5e-11	30.81	83.089
chr1	184553028	184553292	40.2292	4	0.00043	33.083	73.312
chr1	200855741	200856621	21.1154	13	0.00043	36.769	57.885
chr1	200928801	200929098	38.7583	10	2.7e-06	40.267	79.025
chr1	200990326	200990630	28.3542	8	0.00071	28.958	57.312
chr1	201237650	201238206	20.3889	12	0.0007	28.444	48.833
chr1	201390756	201390856	35.4792	4	0.0002	3.3333	38.812
chr1	201472424	201473413	44.6154	13	4.1e-08	22.615	67.231
chr1	201481128	201481562	45.5667	5	0.00014	34.133	79.7
chr1	201502896	201504658	32.7083	12	0.00024	32.417	65.125
chr1	201515085	201515471	37.619	7	0.0003	19.381	57
chr1	201522078	201522522	35.45	5	0.00014	40.8	76.25
chr1	201647668	201648106	40.0333	5	0.00061	39.067	79.1
chr1	201688932	201691164	23.8272	27	8e-05	38.988	62.815
chr1	201885710	201886025	41.7976	7	7.3e-05	20.095	61.893
chr1	201910576	201911166	34.2278	15	1.5e-06	19.022	53.25
chr1	201977020	201977440	41.5833	6	4.8e-06	35.5	77.083
chr1	202003783	202004472	46.8186	17	3.9e-07	30.02	76.838
chr1	202054194	202054751	39.6667	7	0.00043	41.619	81.286
chr1	202275844	202276325	58.4062	8	5.5e-07	24.75	83.156
chr1	202677494	202677892	51.55	5	2.7e-06	41.8	93.35
chr1	202681480	202682520	36.5	7	0.00011	46.286	82.786
chr1	203017921	203018340	26.5926	9	0.00026	14.519	41.111
chr1	203020976	203021480	40.9445	18	1.2e-06	11	51.945
chr1	203055119	203055976	35.7708	16	2e-05	17.667	53.438
chr1	203320284	203320908	22.3512	14	0.00048	28.167	50.518
chr1	203407116	203407341	57.869	7	2.7e-06	23.238	81.107
chr1	203428889	203429234	35.3333	5	5.9e-05	25.667	61
chr1	203432843	203433398	43.4444	6	6.1e-05	43.722	87.167
chr1	203444188	203446346	30.558	23	4.8e-08	43.116	73.674
chr1	204047320	204048058	40.8819	12	4.8e-07	18.139	59.021
chr1	204050539	204050822	36.0139	6	0.00033	37.111	73.125
chr1	204232080	204233206	26.7917	20	0.001	19.783	46.575
chr1	204301980	204302438	72.1111	6	5.9e-07	16.056	88.167
chr1	204319525	204320512	38.7628	26	2.1e-09	14.718	53.481
chr1	204683856	204684227	36.9167	7	5.1e-05	37.762	74.679
chr1	205231274	205231970	44.6333	5	9.2e-06	39.867	84.5
chr1	205267504	205268143	39.2778	6	0.0002	21.889	61.167
chr1	205541058	205541664	39.9667	5	3.4e-06	34.333	74.3
chr1	206107254	206109415	34.2294	12	8.4e-05	21.583	55.813
chr1	206299393	206299673	56.8	5	5.7e-06	19.2	76
chr1	206331005	206331276	50.2292	4	9e-06	33.833	84.062
chr1	206702382	206702632	47.05	5	0.00022	20.2	67.25
chr1	208228299	208228565	67.1	5	7.1e-07	26.4	93.5
chr1	208358357	208359400	50.9722	6	0.00096	29.611	80.583
chr1	208356276	208357314	64.0379	11	2e-10	14.758	78.795
chr1	208376408	208376727	47.125	6	0.00013	23.167	70.292
chr1	208387642	208388236	52.5333	5	2.4e-05	17.667	70.2
chr1	208395802	208396319	27.9917	10	0.0005	31.733	59.725
chr1	208412104	208412990	44.525	10	0.00013	22.8	67.325
chr1	208423998	208425090	38.9844	16	9.1e-06	18.812	57.797
chr1	208652819	208653062	20.9	5	0.00027	15.2	36.1
chr1	209756625	209758040	21.6014	23	0.00069	29.507	51.109
chr1	210426070	210426476	23.2011	29	2e-09	7.6782	30.879
chr1	210531918	210532544	47.125	4	1.1e-05	9	56.125
chr1	210542602	210543102	48.9167	4	0.00062	36.833	85.75
chr1	210878318	210879030	47.3611	6	3.3e-05	31.222	78.583
chr1	211496678	211497316	32.2262	7	2e-05	4.6667	36.893
chr1	211571624	211572728	26.7253	27	0.00021	34.728	61.454
chr1	211827374	211827776	33.4762	7	0.0001	35.524	69
chr1	211925952	211927652	36.1071	7	0.00078	25	61.107
chr1	212420438	212421149	28.4688	8	0.00024	20.875	49.344
chr1	212801492	212801826	55.4167	6	2.6e-05	16	71.417
chr1	212844970	212845380	29.3333	6	4.9e-05	10.333	39.667
chr1	214366731	214367318	31.4861	12	0.00024	25.556	57.042
chr1	217003397	217004780	27.7018	19	0.00078	32.561	60.263
chr1	217077810	217078331	41.2262	7	2.5e-05	31.095	72.321
chr1	220826995	220828804	35.5909	11	0.00012	30	65.591
chr1	220983372	220983932	35.9491	18	1e-05	23.537	59.486
chr1	220999438	220999950	17.2708	4	0.00099	5.6667	22.938
chr1	223211364	223211550	43.4583	4	0.00052	26.417	69.875
chr1	223257753	223258203	27.1083	10	5.2e-05	34.667	61.775
chr1	223903876	223904367	48.625	6	0.00016	32	80.625
chr1	223964340	223965054	30.75	12	3.6e-06	37.333	68.083
chr1	224685754	224686766	32.7222	12	3.1e-05	39.694	72.417
chr1	225864942	225865389	20.1481	27	3.4e-11	3.9259	24.074
chr1	225949576	225950120	39.7333	5	7.2e-07	31.267	71
chr1	226036136	226036418	45.1	5	0.00061	33.2	78.3
chr1	226136624	226137139	31.9375	8	0.00047	32.75	64.688
chr1	226156594	226156988	29.0417	10	0.00019	22.433	51.475
chr1	226316186	226316728	36.381	7	0.0005	16.905	53.286
chr1	226720032	226721072	33.125	8	0.00027	40.5	73.625
chr1	226911066	226911902	27.9833	15	0.0002	23.667	51.65
chr1	227962719	227963266	38.1756	29	6.2e-12	17.333	55.509
chr1	228080449	228080586	27.2738	7	0.00065	42.476	69.75
chr1	228090127	228090328	36.7222	6	0.00058	47.778	84.5
chr1	228336927	228337707	34.4479	8	0.00085	30.583	65.031
chr1	228603038	228603206	38.7	5	0.0009	47.8	86.5
chr1	229076788	229077027	52.25	5	3e-05	21	73.25
chr1	229367188	229367388	38.9167	4	0.0005	45.833	84.75
chr1	229532692	229533025	25.2407	9	0.00071	43.815	69.056
chr1	230249566	230249972	48.3561	11	1.3e-09	33.939	82.295
chr1	230399173	230399683	68.1481	18	1.5e-16	17.407	85.556
chr1	230420704	230420984	44.2222	6	0.00013	27.944	72.167
chr1	230557240	230558461	28.4167	10	0.00022	31.233	59.65
chr1	232065038	232065514	28.0104	8	2.6e-06	17.208	45.219
chr1	232126082	232126633	57.2262	7	1.9e-06	16.381	73.607
chr1	233115915	233116694	45.3333	17	4.6e-09	19.902	65.235
chr1	234879418	234880321	30.1852	18	1.7e-06	44.426	74.611
chr1	243447650	243448210	38.4417	10	5.9e-05	29.933	68.375
chr1	245321800	245323052	37.463	9	1.6e-07	38.259	75.722
chr1	245323416	245324281	31.9583	14	1.5e-05	29.167	61.125
chr1	245329134	245330331	31.7778	21	1.4e-07	20.317	52.095
chr1	245332124	245332662	22.2153	12	0.0008	26.306	48.521
chr1	245385118	245385444	51.0417	4	0.00034	22.583	73.625
chr1	245398186	245398393	43.0333	5	0.00042	33.667	76.7
chr1	245421361	245422116	33.3869	14	1.6e-05	31.452	64.839
chr1	245442204	245442784	38.3833	5	0.00041	21.267	59.65
chr1	245455115	245455677	41.2639	12	2.8e-05	23.444	64.708
chr1	245499722	245499813	48.9792	4	0.00028	28.083	77.062
chr1	245508638	245508729	52.9792	4	0.00012	30.083	83.062
chr1	245527206	245527380	61.4	5	2.6e-06	35	96.4
chr1	245528452	245528622	55.8833	5	3e-05	33.867	89.75
chr1	245582718	245583849	37.766	26	1.3e-09	28.013	65.779
chr1	245612546	245613060	31.5972	6	0.00028	43.444	75.042
chr1	245730238	245730671	57.2619	7	2.5e-06	15.524	72.786
chr1	245739712	245740204	57.7917	4	1.4e-05	34.083	91.875
chr1	245751040	245751898	53.7135	16	2.2e-12	36.833	90.547
chr1	245755293	245755512	50.3519	9	3.5e-06	38.815	89.167
chr1	245768432	245769432	28.877	21	2.8e-06	12.397	41.274
chr1	245809245	245809742	42.7037	9	4e-05	25.407	68.111
chr1	245817729	245818724	28.0357	21	0.00032	23.381	51.417
chr1	246124569	246125210	66.1167	5	3.4e-06	27.533	93.65
chr1	246171626	246171946	30.1875	8	0.00096	42.125	72.312
chr1	246186392	246186828	43.1458	4	0.00049	14.917	58.062
chr1	247291113	247291342	54.8333	4	0.00012	29.667	84.5
chr1	249176754	249177047	39.4861	6	0.00082	23.889	63.375
chr10	3112354	3112901	33.2083	8	3.5e-05	38.042	71.25
chr10	3710836	3711090	32.6583	10	1.5e-05	47.967	80.625
chr10	3997777	3998038	39.2976	7	0.00048	38.952	78.25
chr10	5641909	5642067	36.6917	10	0.00044	34.333	71.025
chr10	5647070	5647286	39.0833	5	9.3e-05	33.867	72.95
chr10	5882769	5883306	31.2798	14	1.9e-05	21.81	53.089
chr10	5975934	5976272	12.9479	8	0.0005	5.0833	18.031
chr10	6264276	6264647	39.7045	11	0.00011	30.455	70.159
chr10	11907548	11907872	33.7417	10	1.6e-05	19.233	52.975
chr10	11916520	11917461	28.8917	20	2.3e-05	16.833	45.725
chr10	11940273	11940754	24.9091	11	5.9e-05	12.818	37.727
chr10	12542394	12543836	20.4167	17	0.00074	37.216	57.632
chr10	12872680	12872923	41.8333	5	0.00089	13.067	54.9
chr10	13200352	13200716	19.1582	28	2.1e-05	21.19	40.349
chr10	13807604	13807918	48.9167	9	2.1e-06	23.111	72.028
chr10	15304017	15304768	23.3917	10	0.00045	12.933	36.325
chr10	15354310	15354540	48.2083	4	0.0008	34.667	82.875
chr10	15358923	15359345	64.3611	6	2.2e-08	27.556	91.917
chr10	15387470	15387757	68.9167	4	1.2e-05	17.083	86
chr10	15405046	15405310	40.0417	6	0.00058	39.667	79.708
chr10	17213072	17213630	42.5625	4	0.00098	19.5	62.062
chr10	20255432	20255932	46	6	9.3e-07	19.667	65.667
chr10	21389319	21389577	56.4	5	1.6e-06	24	80.4
chr10	21657962	21658309	49.5833	4	0.00015	28.917	78.5
chr10	21789350	21789418	26.1389	6	0.00049	6.9444	33.083
chr10	22043330	22043750	46.7639	6	9.1e-05	30.611	77.375
chr10	22046162	22046828	45.375	8	2.8e-07	45	90.375
chr10	22843543	22844139	22.3363	28	5.9e-07	23.512	45.848
chr10	22955366	22955808	32.2222	6	4e-05	18.944	51.167
chr10	23295790	23296142	35.4	5	0.0005	30.4	65.8
chr10	26000919	26001630	41.4792	4	6.4e-06	19.583	61.062
chr10	28559116	28559775	37.0729	8	0.0001	14.208	51.281
chr10	28975530	28976622	38.2167	5	2.4e-05	48.533	86.75
chr10	28979062	28979282	41.4286	7	9.1e-05	33.857	75.286
chr10	29111599	29112380	46.9792	12	1.2e-07	23.5	70.479
chr10	29254476	29255271	52.3472	6	3.5e-08	20.278	72.625
chr10	29353191	29353723	39.1333	5	7.5e-05	35.667	74.8
chr10	29398466	29398886	44.881	7	3e-05	40.476	85.357
chr10	29401882	29402795	41.9792	16	3e-08	29.083	71.062
chr10	29676474	29676768	38.9333	5	0.00033	40.467	79.4
chr10	29992237	29992686	39.5833	8	8e-05	13.917	53.5
chr10	30154421	30154990	32.8167	5	0.00061	40.533	73.35
chr10	30358727	30359355	27.9896	8	0.00015	38.667	66.656
chr10	30712256	30712688	35.3472	6	0.00034	36.278	71.625
chr10	30768506	30768756	45.3958	4	0.0005	44.917	90.312
chr10	31044280	31044600	47.2167	5	0.00033	36.533	83.75
chr10	32038254	32038528	49.225	10	1.3e-07	23	72.225
chr10	34031802	34032022	52.3833	5	7.5e-05	17.867	70.25
chr10	34500056	34500254	45.3125	4	0.00017	32.5	77.812
chr10	34743608	34744178	34.25	5	0.00089	47.4	81.65
chr10	35230266	35230792	37.0667	5	0.00033	41.733	78.8
chr10	35467313	35467614	33.3452	7	1.4e-05	22.333	55.679
chr10	35926214	35927398	24.9667	20	0.00018	16.483	41.45
chr10	36229391	36229964	23.6538	13	0.00085	47.615	71.269
chr10	43913374	43913778	50.2	5	0.00012	15.4	65.6
chr10	44203228	44204032	32.0385	13	4e-05	34.615	66.654
chr10	44347730	44347938	43.85	5	0.00074	36	79.85
chr10	44400626	44401553	46.0347	12	1.3e-06	29.028	75.062
chr10	44503800	44503936	43.9583	4	5.4e-05	26.417	70.375
chr10	44729014	44729408	41.6019	9	0.00054	28.148	69.75
chr10	44729738	44729916	42.5833	4	4.2e-05	37.167	79.75
chr10	45670712	45672099	49.2569	12	1e-07	15.889	65.146
chr10	48531688	48532067	46.4167	5	0.00018	36.333	82.75
chr10	48634632	48635286	48.6875	4	4.7e-06	29	77.688
chr10	49684420	49684864	54.1667	7	4.3e-06	21.333	75.5
chr10	49879768	49880028	30.7639	12	0.00092	48.444	79.208
chr10	49932192	49932476	24.9028	6	0.00082	16.556	41.458
chr10	50650053	50650131	36.4792	4	0.00013	13.833	50.312
chr10	54191725	54192620	45.2333	5	0.00012	20.667	65.9
chr10	58364915	58365282	21.25	8	0.0004	23.125	44.375
chr10	60276192	60277604	79.7292	4	2e-06	0.58333	80.312
chr10	61026056	61027346	19.9688	8	0.00069	11.125	31.094
chr10	62365860	62367456	32.5	6	0.0004	17.833	50.333
chr10	62491982	62492142	41.1667	4	0.00021	21.583	62.75
chr10	68990566	68991309	21.32	25	3.3e-05	21.76	43.08
chr10	71509803	71510126	55.4583	8	1.9e-09	25.542	81
chr10	71637394	71638020	30.4015	11	0.00023	20.485	50.886
chr10	71645566	71645760	44.7917	4	0.00033	23.583	68.375
chr10	71656208	71656717	37.3333	12	0.00055	24	61.333
chr10	71832900	71833224	44.9167	4	7.2e-05	15.333	60.25
chr10	72052940	72053324	38.7667	5	0.00061	42.733	81.5
chr10	72197556	72197807	62.7292	4	1.5e-05	26.583	89.312
chr10	72215006	72215576	43.9167	5	7.4e-05	27.933	71.85
chr10	72311902	72312368	60.7679	14	1e-12	14	74.768
chr10	72344667	72345523	56.1786	7	1.5e-06	5.5714	61.75
chr10	72363745	72364372	43.0833	9	3.1e-05	33.556	76.639
chr10	72845277	72845958	32.8512	14	1.8e-05	42.524	75.375
chr10	73076660	73077573	26.1111	12	0.00034	42.306	68.417
chr10	73124318	73124525	35.65	5	4.7e-05	47.6	83.25
chr10	73132161	73133176	23.5238	14	0.00037	37.548	61.071
chr10	73638120	73638571	28.1389	12	0.00017	23.444	51.583
chr10	73847030	73847299	31.5585	20	0.00011	9.8167	41.375
chr10	74080439	74080890	32.6	10	0.00065	34.9	67.5
chr10	74149546	74149753	46.125	4	0.0001	26.75	72.875
chr10	74648117	74648436	53.8667	5	9.3e-05	26.133	80
chr10	75401206	75401346	30.5417	4	0.00052	37.083	67.625
chr10	75610842	75611126	39.625	6	0.00069	30.667	70.292
chr10	75683754	75684700	37.4444	6	0.00041	37.056	74.5
chr10	76573244	76573445	34.9243	22	3.7e-06	13.212	48.136
chr10	77810588	77811178	45.6481	9	2.9e-05	32.519	78.167
chr10	78042097	78042327	51.7	5	0.00012	20.8	72.5
chr10	80311755	80312792	36.8077	13	1e-05	24.308	61.115
chr10	80326518	80327012	45.1	5	0.00091	36	81.1
chr10	80448126	80448970	37.5476	7	0.00024	35.667	73.214
chr10	80690868	80691380	27.875	12	0.00025	55.333	83.208
chr10	80760842	80761248	38.0104	8	2.1e-05	49.208	87.219
chr10	81096718	81096854	41.5833	4	4.3e-05	44.667	86.25
chr10	81156416	81158070	29.52	25	2.4e-06	30.84	60.36
chr10	81250218	81250586	52.6786	7	7.3e-08	23.143	75.821
chr10	81979151	81979498	53.9896	8	4e-06	26.667	80.656
chr10	82025442	82026290	34.2944	15	0.00011	40.756	75.05
chr10	86302800	86303342	37.8095	14	5.1e-07	28.405	66.214
chr10	86918952	86919476	27.6071	7	0.00092	25.143	52.75
chr10	87847566	87847871	45.7917	8	1e-06	30.333	76.125
chr10	87923582	87923874	44.3667	5	0.00042	43.533	87.9
chr10	88123490	88123796	32.8427	27	1.1e-06	34.407	67.25
chr10	88296284	88296354	33.85	10	1.6e-05	10.4	44.25
chr10	88628022	88628590	36.9271	8	6.1e-05	32.292	69.219
chr10	88751245	88751454	45.3572	7	9.3e-06	26.429	71.786
chr10	88758673	88758978	39.8167	5	0.00089	42.533	82.35
chr10	90657038	90657702	34.0952	7	0.00075	30.762	64.857
chr10	90708788	90713110	30.9397	29	9.4e-08	21.517	52.457
chr10	91324428	91324776	33.7708	4	4.4e-05	18.667	52.438
chr10	95034288	95034834	31.4167	6	0.00015	29.333	60.75
chr10	98790553	98790870	43.3889	6	4.1e-05	43.944	87.333
chr10	98900357	98901191	16.1522	23	8.1e-05	23.826	39.978
chr10	99178733	99179011	43.4167	9	1.3e-05	33.556	76.972
chr10	99795344	99796238	37.5625	4	0.00051	36.75	74.312
chr10	100129262	100129688	35.3611	6	0.00038	13.056	48.417
chr10	100164555	100165358	27.9074	9	0.00077	35.037	62.944
chr10	101204044	101204732	27.0722	15	4.8e-06	28.711	55.783
chr10	101315135	101315828	14.963	18	0.00092	18.426	33.389
chr10	101673042	101674063	44.7745	17	4.1e-11	8.3137	53.088
chr10	103045472	103046124	39.1282	13	1.4e-06	4.5641	43.692
chr10	103046906	103048878	31.5062	27	5.6e-08	35.16	66.667
chr10	103065126	103065335	36.1042	4	0.00016	54.333	90.438
chr10	103469637	103470030	15.5	11	0.00014	15.909	31.409
chr10	103995673	103995890	40.0625	4	0.00078	41.5	81.562
chr10	104151051	104151896	33.7857	7	0.00012	17.571	51.357
chr10	104227806	104228102	33.6458	4	0.00084	43.667	77.312
chr10	104518206	104518962	29.1597	12	5.5e-05	28.944	58.104
chr10	105437878	105438506	40.098	17	1.9e-08	9.6078	49.706
chr10	105452478	105452551	38.9375	4	0.00078	9.5	48.438
chr10	105827299	105827634	50.5682	11	5.6e-08	15	65.568
chr10	107345508	107345932	42.6333	5	0.00015	38.067	80.7
chr10	108782754	108783208	61.4792	4	6.1e-06	11.833	73.312
chr10	108792032	108792521	35.9583	4	0.00089	48.417	84.375
chr10	111930029	111930410	17.0833	7	0.00049	3.381	20.464
chr10	112148432	112149097	32.25	11	0.00085	45.818	78.068
chr10	112170818	112171102	30.5104	8	0.00068	8.3333	38.844
chr10	112201570	112202129	39.4762	7	1.4e-05	22.524	62
chr10	112253573	112253900	57.6042	4	1.2e-05	27.833	85.438
chr10	114498708	114499133	57.5	4	4.8e-06	32	89.5
chr10	114543625	114543966	32.5556	9	2.5e-05	49.778	82.333
chr10	114568476	114568608	52.75	4	4.2e-05	37.5	90.25
chr10	114786936	114787962	27.7628	13	1.6e-05	43.41	71.173
chr10	114818092	114818910	49.1667	17	2.5e-09	13.686	62.853
chr10	114928940	114929353	40.2417	10	3.8e-05	31.833	72.075
chr10	115859390	115859540	39	4	0.00033	37.75	76.75
chr10	116634702	116635104	44.8177	16	1.1e-09	21.604	66.422
chr10	119777510	119777880	46.6528	6	3.1e-06	44.389	91.042
chr10	121031252	121031629	30.8333	8	0.00084	36.292	67.125
chr10	121161718	121161803	32.7083	4	0.00063	33.417	66.125
chr10	121513674	121514132	47.75	5	0.00061	26.6	74.35
chr10	123196162	123196779	39.3	5	0.00041	26.4	65.7
chr10	123360420	123360951	37.8796	9	0.00011	34.037	71.917
chr10	124069570	124070469	25.2167	20	0.00063	46.483	71.7
chr10	124235184	124235407	63.9762	7	3.2e-08	7.0952	71.071
chr10	126234046	126234193	56.875	6	2.1e-07	37.333	94.208
chr10	128606816	128607474	23.5787	18	1.8e-05	41.074	64.653
chr10	128814688	128814790	39.0694	6	0.00059	33.889	72.958
chr10	128836774	128837202	51.4773	11	2.3e-07	27.818	79.295
chr10	129145126	129145341	49.2833	5	0.00061	32.867	82.15
chr10	129206228	129206934	56.2292	20	1.3e-13	19.133	75.363
chr10	129212438	129212769	51.5833	4	9.8e-05	33.167	84.75
chr10	129222231	129222836	29.6528	6	0.00049	43.889	73.542
chr10	129860463	129861774	49.1696	28	4.1e-18	27.857	77.027
chr10	130324936	130325495	14.1548	14	0.00023	19.881	34.036
chr10	131293900	131294300	47.9259	9	1.9e-07	22.185	70.111
chr10	131420917	131421408	40.8611	9	5e-05	17.778	58.639
chr10	131748193	131748635	20.3796	18	0.00028	8.3148	28.694
chr10	134053108	134053679	25.2262	21	7e-06	14.143	39.369
chr10	134150502	134150914	18.7111	15	0.00026	42.889	61.6
chr10	134174298	134174438	39.4333	5	0.00014	35.467	74.9
chr10	134197380	134197680	34.7778	9	0.00013	31	65.778
chr10	134281466	134281816	45.0112	15	5.5e-08	25.089	70.1
chr10	134597585	134597677	27.5561	9	0.00041	6.7778	34.334
chr10	134726820	134726934	56.869	7	3.8e-06	24.095	80.964
chr10	134753950	134754032	34.25	6	0.00028	18	52.25
chr10	135088242	135089106	28.9487	26	1e-05	30.205	59.154
chr11	574478	574646	39.8333	5	1.5e-05	38.667	78.5
chr11	644472	644616	43.6481	9	4.7e-06	28.519	72.167
chr11	775864	776032	47.4722	3	0.00058	29.444	76.917
chr11	824634	824808	26.7315	18	4e-06	24.019	50.75
chr11	828869	829329	33.5312	16	5.7e-06	51.688	85.219
chr11	850942	850977	51.5833	4	0.00036	25.167	76.75
chr11	850712	850828	38.0513	13	1.6e-06	6.3333	44.385
chr11	890818	891178	43.9394	11	3.2e-06	36.152	80.091
chr11	975908	976156	36.0648	9	0.00014	37.741	73.806
chr11	1292168	1292792	36.6491	19	5.6e-07	33.035	69.684
chr11	1846282	1846604	25.2708	16	1.3e-06	16.479	41.75
chr11	1985586	1986035	38.2417	20	3.4e-08	39.183	77.425
chr11	2268888	2269142	44.8333	5	0.0005	38.067	82.9
chr11	2471239	2471512	33.5938	8	0.00034	25.375	58.969
chr11	2554846	2555432	16.0568	22	0.00011	14.636	30.693
chr11	2737634	2738029	36.6818	11	3.4e-05	16.818	53.5
chr11	2747113	2747385	33.8056	6	6e-05	49.111	82.917
chr11	2762754	2762980	42.9	5	0.00034	22.4	65.3
chr11	2781452	2781519	46.85	5	9.3e-07	40.6	87.45
chr11	2813036	2813174	23.8556	15	3.4e-07	27.844	51.7
chr11	2860636	2860858	46.6771	8	1e-05	33.292	79.969
chr11	2889448	2889588	29.9167	6	7.2e-05	59.833	89.75
chr11	3600832	3601130	36.9688	8	0.00018	27.125	64.094
chr11	6490010	6490880	32.4306	6	0.00022	13.944	46.375
chr11	7557502	7557650	24.6042	4	0.00016	5.5833	30.188
chr11	8037354	8038475	26.7417	10	0.00096	35.933	62.675
chr11	8680036	8680480	34.7407	9	0.00011	40.259	75
chr11	10477007	10478199	31.5635	21	1e-06	17.508	49.071
chr11	11314622	11314766	55.5556	9	6.4e-09	36.222	91.778
chr11	11713381	11713780	39.2976	7	6.2e-05	28.81	68.107
chr11	12609080	12609527	34.1833	5	0.00041	46.267	80.45
chr11	16632269	16632686	44.0451	24	7.4e-13	39.653	83.698
chr11	16934124	16935114	30.2843	17	0.00047	29.627	59.912
chr11	17568628	17569427	21.1123	23	0.00012	22.159	43.272
chr11	19369664	19369955	46.8571	7	5.1e-07	35.143	82
chr11	19370776	19370972	44.2083	4	0.00098	46.417	90.625
chr11	19371106	19371569	48.7917	8	4.4e-07	11.083	59.875
chr11	24947825	24947944	39.381	7	0.00026	27.333	66.714
chr11	30468578	30469202	46.125	10	4.9e-09	34.9	81.025
chr11	30847514	30848198	34.6786	7	0.00026	45.714	80.393
chr11	32380450	32380574	40.6786	7	2e-05	47.143	87.821
chr11	32401475	32401691	49.4833	5	9.4e-05	14.067	63.55
chr11	32440434	32440736	39.2833	5	0.00061	25.267	64.55
chr11	34210056	34210570	42.5333	5	0.00027	41.667	84.2
chr11	34277459	34278748	18.4561	19	2e-07	45.07	63.526
chr11	34306706	34306838	33.7083	4	0.0008	37.167	70.875
chr11	35808407	35808753	43.8333	6	5.9e-05	38.333	82.167
chr11	36181671	36182036	45.8833	10	9.3e-08	23.467	69.35
chr11	44229054	44229290	52.0625	4	1.5e-05	38.5	90.562
chr11	44257316	44257791	38.2604	8	0.00081	20.958	59.219
chr11	44673376	44673648	40.5667	5	0.0005	33.933	74.5
chr11	44679960	44680450	56.8542	4	0.00013	21.833	78.688
chr11	45095092	45095697	53.9259	9	2.2e-07	15.407	69.333
chr11	45320166	45320568	32.2812	8	0.00025	30.5	62.781
chr11	45699230	45699875	43.3214	7	0.00019	20.286	63.607
chr11	46366858	46366958	39.7381	7	2e-05	25.333	65.071
chr11	46401363	46401478	76.7604	8	4.9e-09	2.2083	78.969
chr11	46409640	46409718	30.9722	6	0.00083	12.111	43.083
chr11	46435714	46436796	37.1607	14	2.7e-05	23.714	60.875
chr11	46928094	46928800	42	14	4.9e-08	10.786	52.786
chr11	46933870	46934720	31.2389	15	0.00032	20.111	51.35
chr11	47939515	47940264	32.0556	9	0.00052	21.889	53.944
chr11	48145668	48146305	46.65	5	0.00033	23.6	70.25
chr11	57111258	57111762	40.2917	8	6.3e-05	26.208	66.5
chr11	57310086	57310400	40.9375	4	3.4e-05	26.75	67.688
chr11	58291496	58293306	27.3385	16	0.0005	24.896	52.234
chr11	59326960	59327027	25.6875	4	0.00062	45.25	70.938
chr11	59554978	59555646	35.85	10	5.1e-05	27.9	63.75
chr11	60648244	60649002	28.2444	15	4.2e-06	22.822	51.067
chr11	61045494	61045970	39.8083	10	4e-05	38.667	78.475
chr11	61048963	61049417	22.6314	26	2.1e-08	9.5128	32.144
chr11	61250058	61250252	26.8167	5	0.0009	7.7333	34.55
chr11	61256238	61256742	40.6667	18	6.7e-08	17.556	58.222
chr11	61309798	61309880	39.4167	4	0.00025	27.833	67.25
chr11	61350638	61351328	31.0104	8	0.0002	15.833	46.844
chr11	61442384	61443587	32.7821	13	1.6e-05	21.872	54.654
chr11	61481110	61481302	47.5139	6	2.7e-05	40.611	88.125
chr11	61499422	61499702	57.8333	5	1.9e-05	22.067	79.9
chr11	61496338	61497288	23.7538	22	9.9e-05	43.894	67.648
chr11	61522090	61522271	51.8611	6	1.1e-05	35.556	87.417
chr11	61637280	61637766	28.6369	14	0.00022	37.31	65.946
chr11	61671966	61672318	35.9167	14	1.2e-06	24.119	60.036
chr11	61676370	61676870	49.8021	8	1.6e-05	15.042	64.844
chr11	61719323	61719434	55.1667	4	0.00033	29.583	84.75
chr11	61823462	61823904	41.4833	5	0.00041	33.667	75.15
chr11	62184144	62184385	39.8889	9	2.6e-05	30	69.889
chr11	62626176	62626534	42.5556	9	1.2e-06	34.556	77.111
chr11	63602584	63602824	40.1458	4	0.00032	43.417	83.562
chr11	63795788	63796328	55.7105	19	2.3e-13	8.4211	64.132
chr11	63812602	63812679	42.5	4	7.1e-05	34.25	76.75
chr11	63812758	63812871	46.9167	4	5.5e-05	33.583	80.5
chr11	63836912	63837415	11.5238	14	9.2e-05	7.6905	19.214
chr11	63883119	63883572	24.8904	19	0.00066	33.807	58.697
chr11	64062134	64062819	42.2222	3	0.00089	46.778	89
chr11	64147808	64148154	29.75	17	0.00011	13.294	43.044
chr11	64163426	64164214	20.6157	18	0.001	16.093	36.708
chr11	64198076	64198644	27.0459	20	0.00012	32.067	59.113
chr11	64493222	64494112	30.3222	15	0.00026	38.378	68.7
chr11	64497262	64497820	30.4881	21	1.2e-06	20.714	51.202
chr11	64509583	64509686	52.9167	7	3.1e-08	21.048	73.964
chr11	64951732	64951842	46.2917	8	3e-08	41.458	87.75
chr11	64951926	64952067	30.1818	11	0.00036	28.182	58.364
chr11	64972209	64972620	37.216	27	2.5e-09	15.914	53.13
chr11	65069202	65069760	31.7083	8	0.00081	18.792	50.5
chr11	65290545	65291113	41.4872	13	7.6e-07	29.205	70.692
chr11	65307076	65307192	33.2639	6	4e-05	7.6111	40.875
chr11	65579432	65579590	28.8333	7	9.7e-05	16.952	45.786
chr11	66311057	66311762	25.337	23	9e-08	11.696	37.033
chr11	66493121	66493766	34.3819	12	2.7e-06	14.972	49.354
chr11	66636299	66636524	34.6591	11	0.00083	14.727	49.386
chr11	66754758	66755452	33.7949	13	0.00085	33.128	66.923
chr11	67137788	67138161	41.8981	9	3.1e-06	41.407	83.306
chr11	67142601	67144264	24.2819	21	5.2e-08	8.5873	32.869
chr11	67278343	67278962	22.7333	5	0.0009	42.067	64.8
chr11	67649615	67650050	29.6136	11	0.00028	18	47.614
chr11	68396110	68396712	32.8542	8	0.00034	49.458	82.312
chr11	68610444	68610670	40.3333	7	3e-05	41.381	81.714
chr11	68722834	68723236	32.3723	15	9e-05	34.711	67.083
chr11	68768560	68768850	38.55	5	0.00061	39.8	78.35
chr11	68776256	68776465	51.881	7	2.8e-06	33.619	85.5
chr11	68787902	68788278	49.4537	9	6.6e-08	9.2963	58.75
chr11	68920344	68920418	57.9167	4	7.1e-05	20.333	78.25
chr11	68959502	68960302	44.8254	21	7.5e-10	13.317	58.143
chr11	68979205	68979836	24.9537	18	0.00015	31.574	56.528
chr11	69064561	69065254	17.6961	17	0.00023	13.392	31.088
chr11	69189281	69189497	41.9861	6	0.00019	29.056	71.042
chr11	69286412	69286548	37.1333	10	0.00034	41.367	78.5
chr11	69472902	69473427	50.192	23	3e-12	20.58	70.772
chr11	69561832	69562174	41.7308	13	4.6e-10	7.9231	49.654
chr11	69623326	69623802	28.6481	9	1.5e-05	16.407	45.056
chr11	70179378	70179748	34.4551	13	3.8e-05	22.026	56.481
chr11	71215649	71216252	32.4062	8	0.00054	39.625	72.031
chr11	72257590	72258346	34.7628	13	0.00074	22.718	57.481
chr11	72302820	72303564	39.725	10	0.00057	23.1	62.825
chr11	72469940	72470706	44.1667	17	2.5e-08	15.333	59.5
chr11	72940640	72940928	45.3611	6	6.1e-05	40.556	85.917
chr11	73099518	73099956	33.7955	11	1.7e-05	11.364	45.159
chr11	73356760	73357116	36.5648	9	4.2e-05	23.63	60.194
chr11	75004058	75004834	32.2976	7	0.00079	38.667	70.964
chr11	75058962	75059406	43.65	5	3.8e-05	23.8	67.45
chr11	75201708	75202008	45.6528	6	9.1e-05	36.056	81.708
chr11	75425399	75425568	42.5556	6	6e-05	37.778	80.333
chr11	75911335	75911666	51.9352	9	7.4e-07	36.148	88.083
chr11	75916514	75916962	27.8796	9	7.6e-05	5.4815	33.361
chr11	75922197	75922316	40.5667	5	0.0009	12.733	53.3
chr11	75999080	75999479	28.8194	12	5.2e-05	48.639	77.458
chr11	76025058	76025588	46.5455	11	2.3e-05	30.455	77
chr11	76039967	76040328	40.25	6	0.00041	43.5	83.75
chr11	76380926	76381166	26.6458	8	0.00029	23.667	50.312
chr11	76764516	76765102	37.7976	7	0.00025	27.381	65.179
chr11	78175104	78175383	32.4444	12	0.00018	32.889	65.333
chr11	78562664	78563348	33.3583	10	0.00079	18.167	51.525
chr11	78798222	78799237	55.5705	13	3.5e-08	21.487	77.058
chr11	83167238	83167418	47.5521	8	1e-06	24.417	71.969
chr11	83191472	83191686	44.1667	4	1.2e-05	37.083	81.25
chr11	83393495	83394297	37.0625	4	0.00085	34.25	71.312
chr11	84359552	84359928	52.6042	4	2.5e-05	38.833	91.438
chr11	84458762	84459308	44.7292	4	0.00016	12.583	57.312
chr11	86267556	86267780	40.5152	11	3.8e-06	17.394	57.909
chr11	86635872	86636648	37.869	7	0.00017	29.524	67.393
chr11	92142418	92143500	36.631	7	0.00069	30.19	66.821
chr11	92499005	92499582	24.3561	11	0.00028	27.576	51.932
chr11	94278395	94278453	53.2333	5	0.0009	10.867	64.1
chr11	94609895	94610311	64.5119	7	1.5e-06	17.952	82.464
chr11	108415036	108415575	41.1167	5	2.4e-05	20.533	61.65
chr11	113018048	113018448	27.7143	7	0.00089	13.286	41
chr11	115126955	115127695	31.3125	4	0.00078	10.5	41.812
chr11	115149132	115149668	44.0333	5	0.00022	26.467	70.5
chr11	115500495	115501191	32.1667	11	0.00059	51.97	84.136
chr11	115516390	115516852	43.3708	20	1.9e-09	28.167	71.537
chr11	115948810	115949660	42.7292	8	1.2e-05	23.958	66.688
chr11	116228771	116229135	22.0648	18	4.2e-05	8.0741	30.139
chr11	116291885	116292448	26.5606	11	0.001	19.939	46.5
chr11	116452858	116453326	32.1167	10	1.4e-05	47.233	79.35
chr11	116574016	116574658	28.9345	14	0.001	30.333	59.268
chr11	116728524	116729212	36.7941	17	2.7e-06	24.176	60.971
chr11	116765756	116766227	35.6562	8	2.1e-05	18	53.656
chr11	117204736	117204980	56.8194	6	3e-06	23.222	80.042
chr11	117373256	117373434	58.0833	5	9.2e-06	6.2667	64.35
chr11	117470893	117471146	31.5667	10	1.9e-07	9.6333	41.2
chr11	117590658	117591210	29.1591	11	0.00014	25.364	54.523
chr11	117681515	117681950	42.8264	12	6.9e-05	28.278	71.104
chr11	117685624	117685831	42.5119	7	0.00015	11.238	53.75
chr11	117745138	117745552	48.4375	8	1.1e-05	20.5	68.938
chr11	117939204	117939654	30.6859	13	0.00053	38.103	68.788
chr11	117951972	117952180	34.1111	6	0.00099	39.889	74
chr11	117953712	117954020	32.6167	10	2.9e-05	49.533	82.15
chr11	118476006	118476788	47.55	10	3.5e-08	27.3	74.85
chr11	118485276	118485619	43.375	6	0.00016	33.333	76.708
chr11	118485924	118486796	52.4524	7	1.7e-05	23.476	75.929
chr11	118489036	118490140	33.4167	13	7.6e-06	33.256	66.673
chr11	118811022	118811196	54.7333	5	0.00033	20.267	75
chr11	118823994	118824534	58.8889	6	5e-05	15.944	74.833
chr11	118850274	118851577	27.622	28	3.8e-07	21.048	48.67
chr11	118910373	118910844	29.5	11	0.00032	27.455	56.955
chr11	118962072	118962152	35.45	5	0.0009	40.6	76.05
chr11	119331204	119331718	51.4	5	7.3e-06	27.4	78.8
chr11	119530758	119531507	37.6481	18	6.2e-06	31.519	69.167
chr11	119572623	119572994	48.9643	7	7.6e-07	31	79.964
chr11	119580127	119580460	49.55	5	0.00041	28.6	78.15
chr11	119933104	119933254	23.8611	6	0.0004	2.8889	26.75
chr11	119967586	119967852	40.6071	7	0.00035	29	69.607
chr11	120078648	120079229	23.3611	15	0.00016	28.556	51.917
chr11	120106904	120107770	60.1167	5	2.6e-06	20.933	81.05
chr11	120393608	120394368	26.1548	14	0.00018	40.952	67.107
chr11	120397602	120398464	27.6435	18	8.1e-06	24.815	52.458
chr11	120425988	120426259	36.9	5	0.00061	36.6	73.5
chr11	121317424	121317809	51.9583	4	0.00021	27.417	79.375
chr11	121349752	121350396	52.5	13	7.3e-08	21.923	74.423
chr11	121414988	121415226	57.5417	4	4.2e-05	11.583	69.125
chr11	122118852	122119224	45.5417	4	0.00026	12.583	58.125
chr11	122158236	122158468	36.3833	5	0.00033	38.067	74.45
chr11	122229955	122230052	56.3833	5	9.3e-07	30.467	86.85
chr11	123008238	123008754	20.6447	19	3.9e-05	21.211	41.855
chr11	123015820	123016842	22.5909	22	0.00021	26.773	49.364
chr11	123464434	123464636	43.0556	3	0.00063	44.111	87.167
chr11	124526713	124526901	33.8095	7	0.0003	38.905	72.714
chr11	125256686	125256906	50.125	4	1.2e-05	32.75	82.875
chr11	125821258	125821950	21.8512	14	0.00036	37.452	59.304
chr11	125929092	125929815	42.6167	10	8.2e-06	29.933	72.55
chr11	126045250	126045535	49.4306	6	1.9e-06	18.944	68.375
chr11	126207394	126207777	42.713	9	8.7e-05	15.593	58.306
chr11	126209831	126210254	29.0952	7	0.00064	37.762	66.857
chr11	126312722	126313344	56.1713	18	5.4e-14	22.537	78.708
chr11	126326394	126327025	47.0147	17	2e-10	13.471	60.485
chr11	126332982	126333153	41.2976	7	0.00018	21.667	62.964
chr11	128194172	128194834	30.359	13	0.00043	23.795	54.154
chr11	128198900	128199696	20.4091	11	0.00027	15.091	35.5
chr11	128259386	128259608	44.8833	5	2.6e-06	35.667	80.55
chr11	128757945	128758126	53.2917	6	3.9e-06	24.333	77.625
chr11	128773261	128773880	31.0139	12	0.00057	46.111	77.125
chr11	128837326	128837945	35.0119	7	0.00018	18.095	53.107
chr11	129161474	129161933	40.5139	6	0.00097	37.611	78.125
chr11	129728385	129728592	58.5667	5	9.3e-05	27.733	86.3
chr11	129999634	130000065	52.5625	8	1.9e-08	18.75	71.312
chr11	130253254	130254066	40.225	10	1.7e-06	16.5	56.725
chr11	130293688	130294221	44.2667	10	8e-07	8.1333	52.4
chr11	131062431	131062809	37.7812	8	1.4e-05	25.75	63.531
chr11	131563296	131563691	41.0333	5	0.00033	39.467	80.5
chr11	132866842	132867291	37.5278	6	0.0002	26.389	63.917
chr11	133098370	133098866	15.9028	18	8.4e-06	9.7222	25.625
chr11	133424482	133424742	38.7361	6	0.00082	9.0556	47.792
chr11	133836207	133836528	61.4792	4	6.3e-05	16.583	78.062
chr11	134048150	134048758	42.725	10	3.3e-05	28	70.725
chr11	134045159	134046674	34.5159	21	2e-06	34.27	68.786
chr12	328433	328840	30.2292	12	4.6e-05	13.75	43.979
chr12	1583196	1584276	45.1429	14	2.8e-06	19.786	64.929
chr12	1628332	1629262	31.4773	11	0.00023	40	71.477
chr12	1675652	1676159	56.9625	20	4.8e-13	25	81.963
chr12	1690656	1690818	35.4306	6	0.00079	34.778	70.208
chr12	1740394	1740680	34.6354	8	1e-05	51.458	86.094
chr12	1749911	1750204	37.3021	8	9.4e-05	29.167	66.469
chr12	1925112	1925910	25.4386	19	2.5e-06	31.825	57.263
chr12	1930894	1931411	30.4333	15	1.6e-05	29.533	59.967
chr12	2630952	2631485	33.6439	11	0.00036	24.788	58.432
chr12	2955031	2955652	41.2833	15	3.6e-06	21.467	62.75
chr12	2994213	2994738	38.5357	7	0.00086	19.429	57.964
chr12	3049763	3050392	39.8917	10	9.7e-05	35.833	75.725
chr12	3073210	3073332	44.8542	4	0.00051	45.083	89.938
chr12	3413015	3413618	42.5573	16	4.5e-08	40.583	83.141
chr12	3813677	3814920	24.5093	9	0.00081	33.741	58.25
chr12	4198252	4198771	35.7976	7	4.2e-06	51.667	87.464
chr12	4243289	4244352	38.1944	21	5.5e-07	30.365	68.56
chr12	4379464	4379652	31.8229	8	7.5e-06	13.333	45.156
chr12	4681951	4682136	26.9333	5	0.0009	14.067	41
chr12	4830652	4831392	27.0722	15	0.00014	30.511	57.583
chr12	4872758	4873208	44.3056	18	1.2e-08	18.611	62.917
chr12	4906357	4906574	44.0208	4	2e-05	19.917	63.938
chr12	5179204	5179773	60.2917	4	6.4e-06	27.833	88.125
chr12	6289712	6289984	44.2812	8	8e-05	28	72.281
chr12	7055532	7056003	33.7652	22	1.4e-07	11.985	45.75
chr12	7260806	7261132	28.7222	12	0.00024	8.9444	37.667
chr12	8110818	8112786	32.4902	17	3.7e-05	34.275	66.765
chr12	10095597	10096236	24.6739	23	1.4e-05	24.696	49.37
chr12	11822190	11822743	29.8646	8	0.00072	29.042	58.906
chr12	11965330	11966704	32.4167	22	6.2e-10	28.242	60.659
chr12	12008379	12008730	43.0238	7	2.1e-07	42.905	85.929
chr12	12891644	12892659	31.1667	6	0.0007	15.667	46.833
chr12	12937560	12938404	19.6736	12	0.00038	30.889	50.562
chr12	13267326	13267789	28.9697	11	0.00016	36.667	65.636
chr12	14909160	14909660	28.6894	11	2.3e-05	14.697	43.386
chr12	15755860	15756890	55.3	5	1.2e-05	29.4	84.7
chr12	18975632	18975964	41.125	6	0.00013	24.5	65.625
chr12	24222958	24223439	38.5167	5	0.00089	47.333	85.85
chr12	24533486	24534290	28.0694	6	0.00039	25.556	53.625
chr12	24707750	24708220	43.2976	7	0.00017	24.81	68.107
chr12	25099556	25099691	46.0167	5	7.3e-06	34.333	80.35
chr12	26492166	26492465	52.7292	4	0.00015	22.583	75.312
chr12	27219340	27220472	45.2333	10	7.3e-06	11.467	56.7
chr12	29743918	29744510	51.0714	7	2.5e-05	29.286	80.357
chr12	30667330	30667632	30.1875	4	0.00065	51.25	81.438
chr12	30945829	30946633	44.2667	5	0.00033	19.533	63.8
chr12	31001075	31001168	57.2083	6	0.00011	32.333	89.542
chr12	31523658	31524122	33.2143	7	0.00026	36.571	69.786
chr12	32307213	32307536	52.3542	4	1.4e-05	29.583	81.938
chr12	32426682	32426924	38.4583	4	4.3e-05	48.417	86.875
chr12	43505350	43507166	33.1722	15	0.00022	20.378	53.55
chr12	43711686	43712216	32.8958	4	0.00012	15.417	48.312
chr12	46674060	46674315	41.6667	4	0.0002	32.333	74
chr12	48128410	48128902	37.6875	8	9.6e-05	43.875	81.562
chr12	48244137	48244625	39.9167	8	0.00054	35.333	75.25
chr12	48246047	48246379	20.2262	7	0.001	25.095	45.321
chr12	48431005	48431836	55.0741	9	5.9e-08	9.1481	64.222
chr12	49256502	49257306	36.787	9	0.00019	37.963	74.75
chr12	49275510	49276696	19.0972	18	7.5e-05	15.333	34.431
chr12	49359990	49360284	28.1667	15	0.00012	35	63.167
chr12	49518818	49518938	40.875	4	0.00081	32.75	73.625
chr12	49686886	49687672	23.6422	17	1.9e-05	14.02	37.662
chr12	49734445	49735006	47.7361	6	2.9e-06	22.889	70.625
chr12	49782972	49783174	42.1562	16	1.8e-10	37.375	79.531
chr12	49938010	49938080	29.8958	8	2.7e-06	4.7917	34.688
chr12	50353631	50354110	34.2262	7	0.00049	40.238	74.464
chr12	50368702	50369632	28.3021	24	3.4e-07	16.583	44.885
chr12	50445245	50445416	61.0208	4	5.5e-05	16.167	77.188
chr12	50614651	50615630	41.3417	10	1.2e-05	34.133	75.475
chr12	51786255	51786640	23.8208	20	0.00047	31.967	55.788
chr12	51803654	51804181	42.4537	9	7.9e-07	13.741	56.194
chr12	51918067	51918764	27.9537	9	0.0007	16.63	44.583
chr12	52314801	52315210	52.6667	5	9.3e-05	24.933	77.6
chr12	52587438	52588031	32.2708	8	0.0003	16.667	48.938
chr12	53295712	53295819	48.2083	4	2.5e-05	25.667	73.875
chr12	53300806	53301915	37.053	11	3.1e-05	19.515	56.568
chr12	53318446	53320270	37.6343	18	7.1e-07	33.963	71.597
chr12	53339352	53341209	33.8796	18	6.1e-07	18.37	52.25
chr12	53490212	53490408	44.375	6	0.00041	37.333	81.708
chr12	53627945	53628546	21.5758	11	7e-05	5.2424	26.818
chr12	53726601	53726875	36.9615	13	1.8e-05	11	47.962
chr12	54091062	54091232	19.3056	12	5.6e-05	3.0278	22.333
chr12	54127348	54127934	52.0333	5	7.6e-05	38.067	90.1
chr12	54130750	54131133	33.9048	7	0.00013	41.095	75
chr12	54765395	54766437	29.9583	8	0.00055	21.292	51.25
chr12	54959455	54960152	43.1944	6	1.1e-05	23.389	66.583
chr12	56329340	56329750	23.5278	21	5.8e-10	17.175	40.702
chr12	56414432	56415538	18.0201	29	1.3e-07	4.8161	22.836
chr12	56893510	56893892	36.3958	12	5.7e-06	41.5	77.896
chr12	57500654	57501858	28.225	10	0.00073	32.3	60.525
chr12	57617444	57617737	31.3939	11	0.00027	32.515	63.909
chr12	58003004	58003332	38.5625	8	4.2e-05	37	75.562
chr12	59283298	59283597	45.5	5	3e-05	39.4	84.9
chr12	63125144	63126252	33.3403	12	1.3e-05	31.722	65.062
chr12	66270657	66271604	43.2917	8	3.2e-08	11.083	54.375
chr12	66329251	66330344	35.1389	6	0.00034	37.278	72.417
chr12	69853132	69853608	56.1042	4	2.5e-05	24.333	80.438
chr12	70035470	70035708	32.9833	5	0.00018	27.467	60.45
chr12	70209600	70211006	40.8571	7	0.00049	20.429	61.286
chr12	76282880	76283408	32.6667	9	0.001	32.222	64.889
chr12	77940823	77941293	41.15	5	9.3e-06	26	67.15
chr12	77980188	77980946	29.2833	5	0.00041	13.867	43.15
chr12	80193361	80193716	47.1458	4	2e-06	12.917	60.062
chr12	83357962	83358376	31.6458	4	0.00098	46.917	78.562
chr12	89720284	89721671	27.1136	11	0.00055	22.636	49.75
chr12	89743770	89744130	36.8	5	1.9e-05	19.8	56.6
chr12	89739521	89740775	30.2708	16	1.1e-06	45.729	76
chr12	89845683	89846224	32.175	10	5.3e-05	35.2	67.375
chr12	89890590	89891288	38.4028	6	0.00028	46.889	85.292
chr12	92501430	92501705	42.0208	4	0.00015	28.667	70.688
chr12	94032685	94033054	47.6944	6	0.00029	19.389	67.083
chr12	94580721	94580901	28.4103	13	6.2e-05	18.59	47
chr12	94698372	94699196	35.75	7	0.00066	35	70.75
chr12	94954244	94954896	31.3833	15	4e-06	36.733	68.117
chr12	95840285	95840829	37.122	28	1.1e-11	18.012	55.134
chr12	95944806	95945652	32.0705	13	6.4e-05	21.487	53.558
chr12	95967442	95968272	34.2115	13	0.00022	22.846	57.058
chr12	97380437	97381654	30.2667	5	0.0009	55.333	85.6
chr12	101677134	101677374	51.125	4	3.6e-05	33	84.125
chr12	102288508	102289047	64.7083	4	0.0002	26.917	91.625
chr12	104443570	104444267	26.0632	29	2.5e-16	3.954	30.017
chr12	104760971	104761556	41.0972	12	4.7e-06	24.444	65.542
chr12	104980212	104980499	38.2	5	7.5e-05	48	86.2
chr12	105050261	105050476	40.8958	8	8.4e-06	32.417	73.312
chr12	106066169	106067022	43.4907	9	1.9e-05	25.481	68.972
chr12	106649780	106650072	37.875	4	0.00054	32.5	70.375
chr12	108028949	108029390	41.9688	8	7e-08	4.5	46.469
chr12	109711030	109711611	35.5227	22	1.7e-06	14.864	50.386
chr12	109744700	109745184	33.8438	8	4.2e-05	37.875	71.719
chr12	109975886	109976600	28.6889	15	1.2e-05	11.644	40.333
chr12	110531672	110532119	34.2	5	0.0009	25.4	59.6
chr12	111291383	111292066	49.1389	6	0.00098	22.611	71.75
chr12	113539760	113539975	25.9861	6	9.1e-05	43.222	69.208
chr12	113593346	113593838	27.6818	11	0.0002	46.455	74.136
chr12	113599360	113599715	37.3088	17	0.00011	34.706	72.015
chr12	113600635	113600755	54.5625	8	6.9e-07	35.75	90.312
chr12	114250322	114250676	45.2143	7	2.9e-05	27.714	72.929
chr12	114282422	114282874	36.8214	21	3.4e-08	25.333	62.155
chr12	114337504	114337822	31.6439	11	2e-05	42.424	74.068
chr12	116284368	116284791	47.1667	4	0.00063	11.333	58.5
chr12	116347901	116348106	53.3333	4	4.8e-06	28.167	81.5
chr12	116421058	116421661	36.9	5	0.00041	25.4	62.3
chr12	116864087	116864556	33.8021	8	0.0006	32.667	66.469
chr12	116864836	116865532	23.5793	18	0.00075	32.574	56.153
chr12	117100444	117100922	42.3377	19	9.5e-11	29.491	71.829
chr12	117134040	117134208	37.1333	5	0.00012	42.467	79.6
chr12	117313781	117314834	37.5952	21	4.7e-11	18.571	56.167
chr12	119772216	119772739	30.0292	20	1.5e-05	19.383	49.413
chr12	120531355	120532094	32.9889	15	4.5e-05	23.311	56.3
chr12	120777165	120777647	33.3214	7	9.2e-05	13	46.321
chr12	120832308	120832825	29.1458	16	0.00019	39.292	68.438
chr12	121029604	121029876	30.9861	6	0.00011	54.556	85.542
chr12	121551796	121551995	41.6042	4	0.001	30.083	71.688
chr12	121970488	121971320	22.8958	16	3.5e-05	56.229	79.125
chr12	122071244	122071923	55.2024	7	9.5e-06	26.762	81.964
chr12	122227884	122228084	33.85	10	0.00044	35.1	68.95
chr12	122640204	122640786	35.2986	12	6.9e-05	23.139	58.438
chr12	123128300	123128963	24.9231	13	0.00015	34.385	59.308
chr12	124102018	124102392	27.3	10	0.00035	27.7	55
chr12	124249208	124249544	36.287	9	1.4e-05	14.963	51.25
chr12	124971904	124972513	31.651	16	0.0005	15.521	47.172
chr12	125196034	125196430	28.6894	11	0.00014	36.697	65.386
chr12	125235628	125235984	53.2576	11	2.7e-06	25.97	79.227
chr12	125263958	125264264	38.3646	8	0.00025	15.792	54.156
chr12	125281808	125281970	35.05	5	0.00012	59.2	94.25
chr12	125291752	125292398	42.2917	16	4.7e-08	29.521	71.812
chr12	125299862	125300235	39	9	2.9e-05	37.333	76.333
chr12	125589601	125589894	35.5357	7	0.00035	37	72.536
chr12	131299920	131300456	44.6859	13	3.5e-07	20.41	65.096
chr12	131533001	131533124	24.2976	7	0.00069	52.238	76.536
chr12	131562720	131562913	35.0625	8	8.1e-05	29.375	64.438
chr12	132531066	132531397	43.9792	8	0.00047	28.458	72.438
chr12	133126992	133127240	32.1944	9	4.3e-05	2.6667	34.861
chr12	133211561	133211802	50.7292	4	0.00063	2.3333	53.063
chr12	133341930	133342289	34.1061	11	0.001	44.212	78.318
chr12	133444080	133444468	43.0185	9	1.1e-05	28.593	71.611
chr13	20392446	20392602	30.6795	13	2.2e-05	10.667	41.346
chr13	20673136	20673678	33.1439	11	0.00018	38.788	71.932
chr13	20749040	20749386	30.2576	11	1.1e-05	38.697	68.955
chr13	20964031	20964391	43.4792	4	0.00032	28.083	71.562
chr13	20968670	20969030	23.0923	28	5.2e-05	40.06	63.152
chr13	20979982	20980234	43.4722	12	2.1e-05	36.528	80
chr13	20989043	20989180	42.9103	13	1.8e-06	11.667	54.577
chr13	20989217	20989350	33.0357	7	0.00077	23.143	56.179
chr13	21009796	21009830	55.75	4	8.7e-06	22.75	78.5
chr13	21009952	21010076	45.197	11	2.9e-08	10.394	55.591
chr13	21870990	21871435	21.6944	6	0.00068	16.722	38.417
chr13	23501272	23501384	38.4333	10	7.3e-05	31.467	69.9
chr13	25290159	25290920	33.5909	11	5.3e-05	31.455	65.045
chr13	27254421	27254510	53.7292	4	1.4e-05	39.833	93.562
chr13	28319052	28319264	18.8333	5	0.00041	26.667	45.5
chr13	29584784	29585246	40.8333	4	2.6e-05	20.917	61.75
chr13	29829158	29829890	33.3929	7	0.00021	19.571	52.964
chr13	29892943	29893280	32.0833	5	0.00091	37.867	69.95
chr13	30121256	30121680	40.5595	7	0.00011	17.476	58.036
chr13	30281082	30281426	48.3958	8	1.7e-07	29.042	77.438
chr13	30626206	30627037	35.0417	12	1.1e-05	40.583	75.625
chr13	30769058	30769508	46.7024	7	2.9e-05	17.905	64.607
chr13	30895132	30895876	48.3	5	0.00041	20	68.3
chr13	31379544	31380428	35.3667	10	0.00017	16.633	52
chr13	31506638	31507336	15.4885	29	0.00021	11.218	26.707
chr13	33555067	33555234	40.4722	6	0.00083	22.778	63.25
chr13	35324307	35324894	39.1127	17	1.6e-07	29.196	68.309
chr13	40739242	40739573	45.5625	4	0.00019	22.5	68.062
chr13	40746208	40746660	16.9224	29	1.3e-06	16.828	33.75
chr13	42635798	42636770	49.0417	4	2.5e-05	25.333	74.375
chr13	42680406	42680766	53.7292	4	2e-06	28.583	82.312
chr13	44549279	44550030	30.6806	12	0.001	32.028	62.708
chr13	44986610	44986868	53.1591	11	1.2e-07	28.636	81.795
chr13	44991718	44992198	49.5463	9	1.7e-06	18.037	67.583
chr13	45392616	45392793	44.1875	4	0.00086	16.75	60.938
chr13	45703978	45704231	60.3	5	1.8e-07	11	71.3
chr13	46092828	46093302	12.625	4	0.001	1.75	14.375
chr13	46459446	46459864	38.9792	4	0.00025	22.333	61.312
chr13	49792654	49793300	34.8086	27	5.2e-08	19.691	54.5
chr13	49888138	49888662	38.1859	13	1.4e-05	39.333	77.519
chr13	49914119	49914773	31.2917	10	3.2e-05	19.433	50.725
chr13	49920538	49921216	39.5167	5	3.8e-05	33.133	72.65
chr13	50653462	50653710	23.1	5	0.00018	3.6	26.7
chr13	50703674	50703760	42.575	10	0.00046	26.5	69.075
chr13	50914760	50915030	48.7431	12	1.6e-08	20.028	68.771
chr13	51913474	51913715	39.8958	4	4.3e-05	21.417	61.312
chr13	52423841	52424250	44	9	0.00012	23	67
chr13	60049998	60050962	33.9792	4	0.0009	37.583	71.562
chr13	60207279	60207766	38.0833	10	0.00011	41.267	79.35
chr13	67043898	67044209	24	5	0.00061	12.2	36.2
chr13	73649929	73650609	38.4352	9	0.00026	40.37	78.806
chr13	74862576	74863112	33.6042	8	0.00012	32.583	66.188
chr13	92449774	92450177	26.175	10	0.00034	18.7	44.875
chr13	98851697	98852638	31.9583	8	0.00094	38.042	70
chr13	98854156	98854764	56.9479	8	1.7e-08	28.333	85.281
chr13	98938407	98938688	46.8958	4	7e-05	22.667	69.562
chr13	98980222	98980541	51.8167	5	0.00018	26.933	78.75
chr13	98999454	98999816	45.0833	6	7e-05	35.333	80.417
chr13	99002178	99002516	32.4062	8	0.00026	26.625	59.031
chr13	99057035	99057584	46.0595	7	0.00013	24.762	70.821
chr13	99158402	99158915	27.1961	17	2.8e-05	37.804	65
chr13	99512903	99513905	35.9259	9	0.0001	39.407	75.333
chr13	100234290	100234568	38.0417	4	0.00097	25.583	63.625
chr13	100312592	100312815	35.5833	4	0.001	35.167	70.75
chr13	100345752	100346250	46.4375	4	2.7e-05	35	81.438
chr13	100457630	100458009	37.9881	7	0.00077	21.476	59.464
chr13	101246640	101247028	24.4167	6	0.00058	41.833	66.25
chr13	101314595	101315238	30.0417	14	0.0007	18.905	48.946
chr13	104659025	104659516	45.1667	10	6.6e-07	19.133	64.3
chr13	107070055	107070150	53.625	4	8e-07	31	84.625
chr13	110398114	110398472	41.8229	16	4.7e-07	29.333	71.156
chr13	110533066	110533453	40.7105	19	5.8e-08	27.105	67.816
chr13	110768409	110768708	30.303	22	2.4e-07	18.242	48.545
chr13	110784800	110785349	35.3426	9	1.6e-06	32.852	68.194
chr13	111137851	111138624	37.3936	18	1.4e-06	29.093	66.486
chr13	111249438	111249689	36.7424	11	3.1e-05	29.848	66.591
chr13	113273840	113274718	16.9762	21	0.00021	23	39.976
chr13	113295892	113296460	37.6786	21	2.8e-07	25.857	63.536
chr13	113375888	113375998	38.1458	4	0.00034	44.167	82.312
chr13	113411000	113411225	43.7197	11	2.3e-07	38.121	81.841
chr13	113474044	113474104	76.9583	4	6.1e-06	12.667	89.625
chr13	113482726	113483001	50.3426	9	1.1e-06	30.074	80.417
chr13	113491630	113491767	36.2619	7	4.4e-05	44.524	80.786
chr13	113498073	113498247	27.2	10	0.001	41.6	68.8
chr13	113510230	113510806	42.7302	21	2e-09	28.937	71.667
chr13	113539931	113540852	12.0618	31	3.6e-06	12.14	24.202
chr13	113545870	113545974	56.6667	7	4.1e-08	34.048	90.714
chr13	113546871	113547376	27.5589	17	7.3e-06	45.824	73.382
chr13	113735534	113736010	48.5787	18	2.1e-10	21.296	69.875
chr13	113743771	113743930	49.3542	4	0.00099	42.083	91.438
chr13	113785646	113786284	48.0208	4	0.00054	22.417	70.438
chr13	114017466	114017538	42.7778	6	0.0002	22.556	65.333
chr13	114452640	114452984	30.2917	12	0.00082	20.5	50.792
chr13	114834464	114834958	30.4208	20	1.3e-07	44.167	74.588
chr13	114839780	114840026	28.0714	7	0.00018	40	68.071
chr14	23288346	23289226	37.3833	10	1.8e-05	30.867	68.25
chr14	23573642	23574329	34.7348	11	4e-05	21.333	56.068
chr14	23951333	23953067	27.4359	13	0.00013	14.795	42.231
chr14	24439538	24439618	41.8333	5	0.0005	30.067	71.9
chr14	24834940	24835590	14.7085	24	0.00021	5.0417	19.75
chr14	35800999	35801395	31.6528	6	0.00079	23.222	54.875
chr14	35816687	35817492	36.1716	17	3.6e-06	32.49	68.662
chr14	39486780	39487148	37.0833	6	0.00016	13.5	50.583
chr14	48594747	48595172	15.375	4	0.00082	2.5	17.875
chr14	50802068	50803084	36.8974	13	9.1e-05	22.179	59.077
chr14	51387390	51388053	33.2619	7	4.4e-05	16.81	50.071
chr14	51486909	51487534	22.9	10	0.00049	9.6	32.5
chr14	51862199	51862470	48.75	5	3.5e-06	37.6	86.35
chr14	55667552	55668252	46.6667	6	1.7e-05	32.833	79.5
chr14	56587021	56587428	34.6515	11	5.3e-07	13.848	48.5
chr14	59098486	59098974	20.5833	17	0.00045	18.373	38.956
chr14	64626628	64627188	39.1528	6	0.00028	23.056	62.208
chr14	65111897	65112684	34.6417	10	6.8e-05	38.733	73.375
chr14	65169810	65170026	56.3056	12	4.5e-09	14.611	70.917
chr14	65441213	65441534	48.2917	8	2.7e-06	35.458	83.75
chr14	65696246	65697106	17.37	25	0.00013	24.68	42.05
chr14	65721870	65723188	41.7847	12	4.5e-08	24.444	66.229
chr14	67658146	67658578	45.1667	5	9.3e-05	27.133	72.3
chr14	67857400	67858288	44.6429	7	0.00011	35.714	80.357
chr14	67876268	67876938	41.4792	8	1.1e-07	40.958	82.438
chr14	67946781	67946984	43.1	5	1.6e-06	11	54.1
chr14	68089369	68089832	50.2708	4	7.4e-05	30.917	81.188
chr14	68195836	68196273	47.6056	15	1.3e-08	22.244	69.85
chr14	68830958	68831402	43.4219	16	2.6e-06	35.625	79.047
chr14	68977201	68977566	56.6333	5	1.6e-06	28.867	85.5
chr14	69094992	69095136	60	16	4.5e-14	7.0625	67.062
chr14	69155620	69156210	30.4167	8	0.0002	44.333	74.75
chr14	69203200	69203644	36.6875	8	0.00021	33.25	69.938
chr14	69273556	69274256	33.825	10	0.00032	34.1	67.925
chr14	69480658	69481096	51.0667	5	1.2e-05	37.133	88.2
chr14	71885704	71885910	42.4167	4	0.00051	22.333	64.75
chr14	72061428	72062204	55.3333	6	2.1e-07	19.833	75.167
chr14	72092564	72093261	51.9583	4	0.00012	15.167	67.125
chr14	72947120	72947510	57.4375	8	2.5e-07	10.875	68.312
chr14	73066558	73066960	53.9722	6	2.2e-05	32.944	86.917
chr14	73694760	73695402	26.2208	20	0.00019	29.367	55.587
chr14	73699022	73699725	29.8958	16	8.3e-06	27.292	57.188
chr14	73750800	73751097	31.5729	8	9.6e-06	25.083	56.656
chr14	74096615	74097107	55.9259	9	2.2e-09	29.519	85.444
chr14	74256810	74257154	27.9286	7	0.00093	36.286	64.214
chr14	74336560	74336655	41.15	5	0.00061	34.8	75.95
chr14	74711882	74712196	37.2708	8	0.00028	38.542	75.812
chr14	75020552	75021798	39.1056	15	1.2e-05	33.511	72.617
chr14	75077325	75077460	38.4048	7	0.00025	28.524	66.929
chr14	75088386	75088888	54.0417	8	1.1e-05	24.083	78.125
chr14	75104718	75104970	58.7917	4	0.00012	12.833	71.625
chr14	75447401	75447821	28.4565	23	2e-07	14.783	43.239
chr14	75981403	75982248	20.3839	28	0.00042	30.536	50.92
chr14	76270168	76270518	42.15	5	0.00062	18	60.15
chr14	76337700	76337949	47.5833	4	0.00025	34.417	82
chr14	76371555	76372384	40.0476	7	0.0005	14.81	54.857
chr14	76383642	76384114	49.3542	8	3.8e-07	37.458	86.812
chr14	76524314	76524664	48.0682	11	2.1e-08	25.364	73.432
chr14	76540160	76540362	52.1875	8	1.4e-05	21.5	73.688
chr14	76847544	76847772	33.7667	5	7.6e-05	49.733	83.5
chr14	77239050	77239492	37.7583	10	7.7e-05	34.167	71.925
chr14	77407889	77408486	37.0069	12	1.3e-05	40.139	77.146
chr14	77542336	77542885	29.1894	11	0.00085	40.152	69.341
chr14	77762590	77762745	50.5333	5	9.3e-05	20.467	71
chr14	78389779	78390290	37.5521	8	0.00034	29.792	67.344
chr14	86038008	86039002	30.7037	9	0.00052	17.185	47.889
chr14	89135504	89136072	38.2262	7	8.8e-05	30.952	69.179
chr14	90377562	90377828	39.5139	6	0.0004	14.444	53.958
chr14	90456335	90456777	52.75	4	9.3e-05	29.5	82.25
chr14	90919744	90920002	32.3333	5	0.00014	6.0667	38.4
chr14	91808098	91808624	47.8333	6	0.00016	32.833	80.667
chr14	92434728	92435075	28.0333	5	9.5e-05	16.467	44.5
chr14	94078888	94079288	37.2917	4	1.2e-05	18.083	55.375
chr14	94266728	94267427	31.1944	6	0.00081	42.222	73.417
chr14	94631106	94631900	38.2564	26	6.3e-11	14.051	52.308
chr14	95721691	95722170	39.4861	6	2.2e-05	31.889	71.375
chr14	95757599	95757786	32.5	7	9.6e-06	18.286	50.786
chr14	95927048	95927939	61.494	28	1.2e-22	14.952	76.446
chr14	97205976	97206208	29.7604	8	0.0004	40.958	70.719
chr14	100192432	100192688	35.5952	7	0.00026	17.19	52.786
chr14	100212456	100213251	18.9778	15	0.00015	18.622	37.6
chr14	100432334	100432706	36.0238	7	0.00059	33.333	69.357
chr14	100606936	100607383	37.6	15	3.8e-07	49.8	87.4
chr14	100687716	100688430	19.7976	14	1.5e-05	10.81	30.607
chr14	100847886	100848284	47.5	4	2.7e-05	29.25	76.75
chr14	100883818	100884170	57.8889	6	9.9e-08	20.944	78.833
chr14	100913059	100913346	56.3472	6	7.5e-07	27.278	83.625
chr14	100942945	100943076	47.0833	4	1.1e-05	36.667	83.75
chr14	100990906	100991430	39.3106	11	6.2e-05	43.394	82.705
chr14	102554898	102555144	27.2647	17	3.5e-05	47.118	74.382
chr14	102989857	102990280	21.3462	13	0.00067	51.538	72.885
chr14	103006322	103007078	32.2995	27	2.1e-08	23.321	55.62
chr14	103051751	103052114	46.4306	12	1.4e-05	18.278	64.708
chr14	103215646	103215998	41.6667	12	5.8e-08	26.25	67.917
chr14	103304800	103305131	45.9375	4	0.00019	42.25	88.188
chr14	103365484	103365748	46.375	4	0.00025	37.25	83.625
chr14	103392192	103392636	25.9097	12	3.8e-05	31.444	57.354
chr14	103555932	103556242	52.8971	17	4.4e-12	23.706	76.603
chr14	103588142	103588872	23.9271	24	1.4e-05	14.042	37.969
chr14	103622974	103623307	48.6364	11	9.9e-10	38	86.636
chr14	104372276	104372564	40.1736	12	0.00014	31.972	72.146
chr14	104548506	104548676	31.8194	6	0.00028	55.389	87.208
chr14	104552645	104554120	16.5417	34	0.00054	30.922	47.463
chr14	104600706	104600796	41.8958	4	0.001	26.667	68.562
chr14	104606410	104606610	49.4333	5	1.9e-05	14.867	64.3
chr14	104637641	104637988	38.5705	13	4.3e-05	21.41	59.981
chr14	105104736	105105162	24.25	15	0.00052	19.6	43.85
chr14	105180836	105180966	34.9306	6	0.0002	38.278	73.208
chr14	105243890	105244228	40.8542	8	0.00052	29.083	69.938
chr14	105339001	105339488	14.1406	16	0.00076	39.062	53.203
chr14	105460425	105460890	37.2115	13	1.3e-08	41.923	79.135
chr14	105554599	105554963	16.1533	25	0.00014	12.627	28.78
chr14	105694864	105695119	51.1417	10	3.5e-07	11.833	62.975
chr15	22923608	22924162	25.7333	15	1.5e-05	30.533	56.267
chr15	27924584	27926119	25.3135	21	0.00036	18.651	43.964
chr15	28437072	28437532	23.9038	13	0.00039	24.308	48.212
chr15	31561098	31561744	45.1	10	1.9e-06	14.2	59.3
chr15	31694675	31695164	56.3542	12	1.8e-09	21.75	78.104
chr15	34782752	34782930	36.322	22	8.6e-10	6.1667	42.489
chr15	38361074	38361610	39.6071	7	0.0003	27.429	67.036
chr15	40339509	40340038	26.9242	11	0.00058	31.121	58.045
chr15	40369240	40369336	30.95	5	0.00027	51	81.95
chr15	40719543	40719920	51.25	5	2.4e-05	39.4	90.65
chr15	40883486	40884082	35.4848	11	0.00016	35.242	70.727
chr15	42168507	42169024	40.8917	10	4e-05	38.233	79.125
chr15	42337014	42337667	28.303	11	0.00027	39.061	67.364
chr15	45327560	45327998	40.8981	9	5.8e-05	33.852	74.75
chr15	45361578	45362205	36.5	12	4.9e-06	14.667	51.167
chr15	47944168	47945212	38.1167	10	8.6e-06	15.233	53.35
chr15	48219150	48219370	42.8167	5	5.8e-08	45.333	88.15
chr15	51607144	51607765	46.1979	8	2.9e-06	31.958	78.156
chr15	52483396	52483894	36.0952	7	6.4e-05	46.619	82.714
chr15	53001573	53002334	48.125	8	6.4e-07	12.125	60.25
chr15	55881709	55881816	52.7167	5	4.4e-06	28.133	80.85
chr15	55944747	55944932	31.0833	6	1.1e-05	30.167	61.25
chr15	57796330	57796803	63.45	5	1.2e-06	15.6	79.05
chr15	57802797	57803444	70.0741	9	6.5e-10	5.7037	75.778
chr15	57825216	57826925	29.0392	17	5e-05	42.608	71.647
chr15	58242572	58242830	30.7222	6	0.00048	27.444	58.167
chr15	58769398	58769670	38.5625	4	0.0005	43.25	81.812
chr15	58830541	58830686	38.15	5	3e-05	49	87.15
chr15	58847868	58848338	38.5694	6	0.00041	15.056	53.625
chr15	59470901	59471272	40.3241	9	8.1e-06	41.704	82.028
chr15	59515070	59515767	32.0909	11	0.00065	14.727	46.818
chr15	60913063	60913152	44.9375	4	2.5e-05	14	58.938
chr15	62589044	62589736	28.8854	8	0.00021	30.708	59.594
chr15	62756806	62758178	34.4853	17	8.9e-07	32.176	66.662
chr15	63143033	63143490	56.1548	7	5.1e-07	33.667	89.821
chr15	63245291	63245450	43.3782	13	1.6e-07	44.641	88.019
chr15	63753448	63753845	44.0278	18	5.6e-08	22.389	66.417
chr15	63831798	63832705	34.3854	8	7e-06	36.333	70.719
chr15	63898076	63898272	35.5625	4	0.00019	50	85.562
chr15	64442462	64442698	48.8833	5	0.00012	31.467	80.35
chr15	64472556	64473085	43.6806	6	1.8e-05	28.778	72.458
chr15	65394910	65395008	45.7143	7	1.4e-05	38.857	84.571
chr15	65632307	65632677	46.8056	6	7.5e-05	33.278	80.083
chr15	66513360	66513838	39.5625	8	5.7e-08	20.125	59.688
chr15	66885488	66885757	53.25	6	5.8e-05	23.167	76.417
chr15	66922456	66923677	23.1215	24	7.8e-07	19.472	42.594
chr15	66924350	66924984	53.9444	6	1.1e-05	19.889	73.833
chr15	67021578	67022162	33.9083	20	1.9e-09	21.167	55.075
chr15	67356498	67356848	60.2708	12	6.8e-11	13.167	73.438
chr15	68061958	68062145	40	5	0.00012	50	90
chr15	68096756	68097119	42.5	16	6.2e-06	34.5	77
chr15	68105040	68105780	46.3403	12	4.3e-07	23.889	70.229
chr15	68796796	68797293	36.225	10	1.3e-06	15.3	51.525
chr15	68896270	68896774	37.2083	10	0.00017	11.267	48.475
chr15	68906874	68907249	41.9722	12	3.4e-08	36.111	78.083
chr15	68937360	68937868	42.2255	17	5.9e-09	9.8627	52.088
chr15	68943547	68943650	35.3611	6	0.00034	45.389	80.75
chr15	68974684	68974989	49.6875	4	1.1e-05	40	89.688
chr15	69438154	69438523	46.3125	4	0.00086	17.75	64.062
chr15	69819242	69819512	51.7833	5	7.5e-05	32.067	83.85
chr15	70146862	70147234	33.0476	7	4.1e-07	1.6667	34.714
chr15	70353394	70353809	37.7619	7	0.00089	27.524	65.286
chr15	70364253	70364354	69.6852	9	3.4e-09	23.481	93.167
chr15	70492044	70492388	28.3426	9	0.00052	14.963	43.306
chr15	70504669	70505504	19.1905	21	1.9e-05	15.381	34.571
chr15	70739870	70740932	20.9583	30	9.7e-08	13.4	34.358
chr15	72072496	72073122	32.9167	11	3.6e-07	39.97	72.886
chr15	72172534	72173140	47.5357	7	7.8e-06	23.286	70.821
chr15	74429640	74429728	50.5	4	0.0004	33.25	83.75
chr15	74494523	74495336	38.75	19	5.5e-07	41.368	80.118
chr15	74501281	74501959	32.697	11	7.1e-05	52.485	85.182
chr15	74520430	74521480	22.5679	27	3.2e-07	19.765	42.333
chr15	74688910	74689115	46.1389	6	0.00097	39.444	85.583
chr15	75474394	75474947	43.1806	6	4.7e-07	38.611	81.792
chr15	75867359	75867518	19.1218	13	1.8e-06	45.59	64.712
chr15	75953398	75953790	38.2083	10	2e-05	22.267	60.475
chr15	76445858	76446208	33.4722	9	0.00079	33.556	67.028
chr15	76456034	76456301	33.1667	4	0.00063	50.583	83.75
chr15	77308089	77308612	26.9398	18	0.00012	46.741	73.681
chr15	77819587	77819908	26.5227	11	0.00032	17.545	44.068
chr15	77825761	77826320	43.5625	4	4.3e-05	11.75	55.312
chr15	77930090	77930608	39.1667	5	0.00089	43.933	83.1
chr15	78292441	78293274	17.1597	24	4e-06	34.528	51.688
chr15	78327359	78327708	36.75	8	3.2e-06	35.25	72
chr15	78856506	78857150	35.1319	12	1.8e-06	36.472	71.604
chr15	79123302	79123344	45.6503	5	0.0005	7.6	53.25
chr15	80524457	80524826	45.3452	7	6e-07	34.619	79.964
chr15	80786726	80787111	58.05	5	5.5e-07	13.8	71.85
chr15	80861606	80861861	52.2	5	0.00012	32.4	84.6
chr15	81039796	81040444	40.2083	14	9.7e-09	29.738	69.946
chr15	81194682	81195264	32.2222	9	5.8e-05	22.667	54.889
chr15	81269942	81270240	35.2222	6	0.00095	18.944	54.167
chr15	85130102	85130261	34.5417	4	0.00042	51.333	85.875
chr15	85278071	85278710	54.6667	7	6.5e-06	31.905	86.571
chr15	86325062	86325970	56.9318	11	4.1e-08	27.727	84.659
chr15	88115610	88116192	24.1042	8	0.00013	4.2083	28.312
chr15	89530980	89531688	38.5167	10	0.00065	37.133	75.65
chr15	89940093	89941348	20.6795	13	0.00035	24.744	45.423
chr15	90291686	90291784	49.7833	5	0.0009	19.467	69.25
chr15	90543664	90543724	47.8241	9	7.7e-06	5.2593	53.083
chr15	90597920	90598352	53.2222	6	7.3e-06	29.944	83.167
chr15	90602772	90602960	23.7222	6	0.00083	36.278	60
chr15	91530438	91532166	30.4314	17	0.00022	22.039	52.471
chr15	91536236	91536503	46.4375	4	0.00098	27.5	73.938
chr15	92493382	92493697	40.2083	4	0.00026	43.417	83.625
chr15	92707590	92707954	29.25	6	0.00081	36	65.25
chr15	93011190	93011426	34.8214	7	7.6e-05	40.857	75.679
chr15	93634237	93634407	41.7667	5	1.2e-05	44.933	86.7
chr15	99552968	99553548	31.1042	8	2.5e-05	33.458	64.562
chr15	100523584	100524006	46	6	2.7e-05	33.167	79.167
chr15	100534087	100534331	43.4861	6	0.00013	40.056	83.542
chr15	100715840	100716016	26.2292	4	0.00093	40.083	66.312
chr15	101860940	101861384	20.6722	15	0.00027	43.511	64.183
chr15	102157688	102158192	20.875	12	0.00071	22.583	43.458
chr16	679678	680080	31.947	11	0.00082	36.212	68.159
chr16	1723484	1723984	35.4111	15	1.9e-05	18.156	53.567
chr16	1813943	1814366	20.0029	29	0.0001	21.782	41.784
chr16	2083448	2083866	18.7546	18	0.00014	12.315	31.069
chr16	2177806	2178878	20.9111	15	0.00024	9.7556	30.667
chr16	2560199	2560566	44.35	5	0.00012	32.8	77.15
chr16	2975811	2975972	48.1806	6	7.4e-05	19.778	67.958
chr16	3059736	3060414	30.6944	15	4.4e-06	13.689	44.383
chr16	3345260	3345566	19.5402	29	0.00044	18.184	37.724
chr16	3695560	3695704	48.537	9	5.2e-07	30.852	79.389
chr16	3931468	3931634	30.4531	16	1.6e-05	33.625	64.078
chr16	4082838	4083150	32.0227	11	2e-05	19.273	51.295
chr16	4308039	4308336	46.2696	17	9.6e-12	31.745	78.015
chr16	4313724	4314129	26.4956	19	0.00029	17.649	44.145
chr16	4442620	4443197	38.2143	21	3.1e-07	19.667	57.881
chr16	4454417	4454700	47.2083	8	2.4e-05	31.417	78.625
chr16	4643088	4643401	33.391	13	3.8e-06	44.513	77.904
chr16	4710310	4711012	25.4514	24	0.00085	31.069	56.521
chr16	7349156	7349602	35.8958	8	2e-05	20.917	56.812
chr16	8807462	8807660	50.6042	4	0.00012	35.583	86.188
chr16	8806685	8807034	39.7917	12	7.9e-05	31.5	71.292
chr16	8807972	8808400	50.9048	7	1.3e-07	16.81	67.714
chr16	8862564	8862788	42.3796	9	9.7e-06	38.926	81.306
chr16	10412490	10412928	34.5	4	0.00097	30	64.5
chr16	11410266	11410562	41.1	10	4.4e-06	25.2	66.3
chr16	11422334	11423543	22.1225	17	0.00054	30.275	52.397
chr16	11716026	11716504	25.7436	13	0.00039	25.641	51.385
chr16	12096297	12096927	45.5	14	1.5e-07	28.286	73.786
chr16	12224546	12224836	54.6333	5	1.2e-06	16.267	70.9
chr16	12264210	12264532	40.1667	8	1.9e-06	41.583	81.75
chr16	12361280	12361623	55.7361	6	1.9e-06	30.889	86.625
chr16	12387170	12387440	47.125	6	1.4e-05	18.333	65.458
chr16	12529804	12530450	43.1518	28	2.2e-16	44.964	88.116
chr16	12612438	12612896	49.1111	9	1.5e-08	32.889	82
chr16	12645772	12646091	49.6667	4	4.4e-05	11.333	61
chr16	12790124	12790300	50.1528	6	2.6e-05	27.056	77.208
chr16	12863492	12863655	46.55	5	0.00022	42	88.55
chr16	14144394	14144980	51.537	9	8e-09	17.519	69.056
chr16	14530111	14530752	29.7667	15	0.00033	26.933	56.7
chr16	14540634	14540856	39.2917	4	0.00099	52.833	92.125
chr16	15457554	15457934	37.1042	8	4.9e-05	24.333	61.438
chr16	15461339	15462402	37.7778	3	0.00079	48.889	86.667
chr16	15603442	15604170	44.4	10	4.6e-07	27.5	71.9
chr16	15612586	15613186	40.2503	7	4.7e-05	27.429	67.679
chr16	15615425	15616054	44.4861	6	0.00028	34.556	79.042
chr16	18957754	18957930	42.2917	4	4.5e-05	32.833	75.125
chr16	19691018	19691434	43.7685	9	4.7e-06	11.37	55.139
chr16	19722470	19722606	40.6905	7	0.001	35.238	75.929
chr16	21138038	21138142	44.875	4	1.1e-05	52.75	97.625
chr16	21147668	21147828	37.65	5	0.00041	40.6	78.25
chr16	21163632	21163905	36.8939	11	4.6e-07	24.788	61.682
chr16	21536816	21537262	31.3636	11	2.7e-05	43.091	74.455
chr16	21548190	21548474	54.4722	3	1.6e-05	5.1111	59.583
chr16	23428161	23428768	31.3333	12	6.5e-05	26.917	58.25
chr16	23678317	23678790	45.3542	4	9.3e-05	44.583	89.938
chr16	27240478	27240864	42.9167	7	0.00018	19.905	62.821
chr16	27607256	27607752	49.2604	8	9.2e-06	33.833	83.094
chr16	27709614	27709888	41.5758	11	3.1e-05	31.333	72.909
chr16	28287446	28287658	47.5714	7	0.00026	30.286	77.857
chr16	28334209	28334354	37.4028	6	0.00041	42.389	79.792
chr16	28894182	28894894	18.9851	28	6.3e-05	16.417	35.402
chr16	28922292	28922458	46.1806	6	0.00083	32.611	78.792
chr16	29164014	29164230	59.9722	6	3.1e-06	25.778	85.75
chr16	29170950	29171178	37.3472	6	0.00013	17.611	54.958
chr16	29231927	29232226	29.0868	24	6.1e-07	39.903	68.99
chr16	29242228	29242498	52.7396	16	1.1e-09	32.104	84.844
chr16	29296380	29296662	29.4222	15	0.00016	27.844	57.267
chr16	29625946	29626876	12.8465	19	1.2e-05	11.193	24.039
chr16	30958927	30959258	51.1528	6	7.4e-06	31.556	82.708
chr16	31004162	31004542	24.3526	13	0.00077	33.359	57.712
chr16	31036914	31037465	24.7812	8	0.00042	29	53.781
chr16	31053608	31053709	31.9833	10	2.8e-05	1.1667	33.15
chr16	31495593	31496219	39.4359	13	3.7e-06	34.795	74.231
chr16	31500320	31500382	32.5833	10	7.2e-05	39.667	72.25
chr16	48994881	48995174	36.9167	4	0.00012	28.333	65.25
chr16	49561986	49562777	21.2681	23	7.4e-06	10.058	31.326
chr16	49746602	49746708	28.2292	8	0.00015	27.583	55.812
chr16	50006843	50007044	42.0417	4	0.00055	29.333	71.375
chr16	50278440	50278987	27.8991	19	5.9e-05	29.561	57.461
chr16	50305307	50305542	36.3125	4	0.00056	35.25	71.562
chr16	50583358	50583458	34.5758	11	3.1e-05	19.242	53.818
chr16	50619389	50619455	45.2292	4	0.00012	40.083	85.312
chr16	50647391	50648002	34.4646	13	0.00027	14	48.465
chr16	50722158	50722460	40.4167	6	0.00028	23.167	63.583
chr16	50836932	50837590	45.5952	7	6.4e-06	24.619	70.214
chr16	53957032	53958009	32.0298	14	0.00013	45.381	77.411
chr16	54228328	54228810	23.4815	18	9.5e-06	42.241	65.722
chr16	54233402	54233836	48.5192	13	5.4e-09	15.462	63.981
chr16	54407564	54408198	26.8258	22	2.3e-05	17.152	43.977
chr16	54460294	54460832	51.0333	5	0.00027	15.667	66.7
chr16	54538213	54538594	24.9236	12	0.00017	31.639	56.562
chr16	54689108	54689408	23.8917	10	6e-06	6.4333	30.325
chr16	54769050	54769386	35	5	0.00061	21.4	56.4
chr16	56366686	56367100	25.1136	11	0.00074	14.636	39.75
chr16	56681966	56682110	23.4375	8	0.0004	14.125	37.562
chr16	56898876	56899039	48.5625	4	0.0005	24	72.562
chr16	57038306	57038934	35.9583	8	0.00018	36.417	72.375
chr16	57096267	57096579	40.4167	7	0.00022	24.619	65.036
chr16	57294068	57294523	25.5764	12	0.00065	38.528	64.104
chr16	57317607	57317685	35.5	4	0.00079	26.75	62.25
chr16	57713108	57713213	46.7333	5	0.0005	18.267	65
chr16	57722690	57724219	23.7	20	0.00034	26.65	50.35
chr16	57777312	57777590	42.3056	6	3.2e-05	25.444	67.75
chr16	57809498	57810134	44.5789	19	2.9e-09	25.842	70.421
chr16	57831849	57832267	22.7645	23	3.6e-05	13.812	36.576
chr16	57906996	57907608	18.4643	14	4.1e-05	12.786	31.25
chr16	58046444	58046974	51.1354	8	7.4e-07	28.708	79.844
chr16	58277495	58278092	42.1917	10	0.00011	25.333	67.525
chr16	63736925	63737496	32.8333	11	4.5e-05	19.485	52.318
chr16	64251130	64252198	31	10	0.0003	35.7	66.7
chr16	66459426	66459940	26.6481	9	0.00069	26.519	53.167
chr16	66750974	66752141	26.7031	16	0.00084	37.438	64.141
chr16	67183722	67183845	41.287	9	6.9e-06	18.074	59.361
chr16	67183548	67183669	31.1072	14	0.00032	35.286	66.393
chr16	67199556	67199692	30.1278	15	3.1e-05	3.6222	33.75
chr16	67288778	67289077	39.0833	10	7.3e-06	30.567	69.65
chr16	67662208	67662450	29.2045	11	9.6e-06	47.273	76.477
chr16	68268810	68269048	42.3229	8	1.6e-05	31.583	73.906
chr16	68269124	68269365	39.9657	17	6.9e-07	39.314	79.279
chr16	68413298	68413454	39.1042	4	9.5e-05	24.083	63.188
chr16	69200056	69200748	46.125	8	3e-05	26.25	72.375
chr16	69924582	69925132	42.5256	13	6.5e-08	30.821	73.346
chr16	69928343	69929231	33.776	16	6.7e-06	20.771	54.547
chr16	70824810	70824940	35.5208	4	0.00019	30.417	65.938
chr16	72821606	72821753	36.1208	18	4.7e-08	3.7963	39.917
chr16	72892782	72893041	41.6	5	3e-05	46	87.6
chr16	72912246	72912724	36.9524	7	0.00025	17.619	54.571
chr16	72955564	72955899	52.7708	12	9.4e-08	18.083	70.854
chr16	72965087	72965553	39.4167	6	0.00034	30	69.417
chr16	72981346	72981580	38.4167	7	3e-05	23.762	62.179
chr16	72994854	72995530	10.0476	21	0.00019	24.81	34.857
chr16	73084167	73084942	44.7833	10	1.1e-05	22.267	67.05
chr16	73087597	73088244	22.9653	12	0.00064	46.806	69.771
chr16	73089000	73090078	38.7976	14	9.2e-06	33.381	72.179
chr16	74309117	74309898	41.6071	7	1.7e-05	24.571	66.179
chr16	75305774	75306416	50.6607	14	9.8e-10	23.429	74.089
chr16	78274340	78274626	46.7976	7	9e-05	38.667	85.464
chr16	78310962	78311674	33.1603	13	1.2e-05	38.744	71.904
chr16	78617293	78618754	34.9889	15	0.00016	31.511	66.5
chr16	78782431	78782653	48.0625	4	0.00032	37.25	85.312
chr16	78936374	78936497	38.5208	4	0.00021	29.667	68.188
chr16	78981331	78981532	42.3167	5	0.00041	35.333	77.65
chr16	79096186	79096696	38.619	7	0.00069	45.667	84.286
chr16	79105404	79105728	63.4583	4	0.00012	15.417	78.875
chr16	79185492	79185784	47.0833	4	7.1e-05	36.167	83.25
chr16	79307025	79307268	44.5625	4	0.00072	20.75	65.312
chr16	80961300	80961574	35.0417	4	0.00051	40.333	75.375
chr16	81581478	81581722	69.3833	5	2.1e-06	20.267	89.65
chr16	81684502	81685004	60.1795	13	1.4e-11	22.821	83
chr16	81720036	81720382	55.0417	12	5e-11	30	85.042
chr16	81851504	81851844	28.25	7	0.00051	22.429	50.679
chr16	83177344	83177810	33.5917	10	0.00034	32.233	65.825
chr16	83498590	83499134	40.7857	7	0.00016	23.143	63.929
chr16	83687182	83687682	73.7083	6	4.2e-09	9.5	83.208
chr16	83716496	83716676	39.8194	6	4.1e-05	42.556	82.375
chr16	83913154	83913610	36.2381	7	0.00094	38.333	74.571
chr16	83921249	83922848	28.4802	21	1.5e-05	39.317	67.798
chr16	84003564	84003650	52.6667	5	2e-06	30.533	83.2
chr16	84396080	84396292	34.25	4	0.00051	8.75	43
chr16	84616650	84616964	33.2292	8	0.00061	24.958	58.188
chr16	84710516	84710782	35.9167	4	0.00079	26.083	62
chr16	84860238	84861102	52.3563	29	8.1e-17	11.851	64.207
chr16	84897596	84897866	41.6071	7	4.4e-05	37.714	79.321
chr16	84949712	84950152	40.5076	11	7.8e-06	24.515	65.023
chr16	84996774	84997148	50.2605	8	6.5e-06	39.708	89.969
chr16	85261680	85261916	52.6667	10	1.7e-10	37.233	89.9
chr16	85271882	85272053	57.25	6	1.5e-06	24.5	81.75
chr16	85295935	85296064	51.875	4	0.0002	31.25	83.125
chr16	85317720	85318000	52.2659	21	3.3e-14	27.222	79.488
chr16	85325074	85325338	25.6429	14	5.6e-05	48.929	74.571
chr16	85339914	85340044	51	7	4.2e-05	21.571	72.571
chr16	85346551	85346778	43.9583	4	0.00082	45.917	89.875
chr16	85346915	85347322	37.7708	12	2.7e-06	48.083	85.854
chr16	85361854	85362609	59.0673	25	5.2e-16	18.653	77.721
chr16	85368394	85369036	47.6771	24	2.2e-14	10.917	58.594
chr16	85427386	85427830	24.5399	23	0.00017	21.797	46.337
chr16	85507992	85508566	52.7014	12	2.1e-09	30.194	82.896
chr16	85615781	85615862	45.3333	4	0.00031	32.667	78
chr16	85746359	85746798	33.125	10	0.00029	37.1	70.225
chr16	85936028	85936532	37.4537	9	8.9e-05	41.741	79.194
chr16	86002913	86003879	26.474	16	0.00013	32.167	58.641
chr16	86232420	86233168	38.7059	17	2.6e-09	18.353	57.059
chr16	86253244	86253826	24.652	17	2.6e-05	15.51	40.162
chr16	86840345	86841016	36.7733	25	6.4e-12	16.387	53.16
chr16	86852476	86853541	14.8879	29	0.00049	26.793	41.681
chr16	86962817	86963276	14.0123	27	3.1e-06	8.6543	22.667
chr16	86982788	86983095	34.0185	9	0.00023	36.704	70.722
chr16	87046882	87047304	44.8459	20	1e-11	25.217	70.063
chr16	87742528	87742835	48.5682	22	2.7e-12	23.864	72.432
chr16	87759318	87759773	47.1944	15	3.6e-08	21.089	68.283
chr16	87769281	87769734	51.2179	13	3e-09	20.436	71.654
chr16	87843218	87843454	33.0972	6	0.00059	39.611	72.708
chr16	87885272	87885399	38.6979	8	0.00022	30.833	69.531
chr16	87885459	87885628	40.95	5	0.00089	39.2	80.15
chr16	87904392	87904521	46.0595	7	1.9e-05	4.9048	50.964
chr16	87989783	87990804	20.1296	27	0.00019	15.926	36.056
chr16	88083267	88083441	36.5312	8	0.00024	38	74.531
chr16	88531233	88531418	48.35	5	1.5e-05	18.8	67.15
chr16	88597121	88597548	39.4545	11	4e-06	30.909	70.364
chr16	88677787	88677909	47.5885	16	9.2e-07	26.458	74.047
chr16	88837204	88837790	26.4855	23	2.3e-08	12.493	38.978
chr16	88896704	88897071	45.3	10	1.9e-07	30.6	75.9
chr16	89181018	89181423	44.037	9	2.2e-05	23.63	67.667
chr16	89344478	89344862	34.1964	14	5.1e-05	28.071	62.268
chr16	89374870	89375063	32.0833	5	0.00061	26.667	58.75
chr16	89758394	89758567	42.0625	4	0.00083	28.25	70.312
chr16	89778722	89778976	28.6474	13	1.4e-06	6.4103	35.058
chr17	452388	453210	47.1218	13	1.2e-08	21.667	68.788
chr17	576578	576854	47.2417	10	3.1e-08	36.933	84.175
chr17	629665	629912	37.6389	6	0.00024	32.611	70.25
chr17	754144	754733	44.9688	24	5e-12	15.75	60.719
chr17	857686	858464	37.6522	23	8.7e-08	18.783	56.435
chr17	865854	866310	51.1591	11	9e-09	30.091	81.25
chr17	868176	868821	33.349	16	6.2e-06	13.292	46.641
chr17	873256	873585	46.3718	13	1.5e-10	34.436	80.808
chr17	1015400	1015552	32.5208	8	0.00018	35.042	67.562
chr17	1027782	1027979	39.0278	9	1.2e-05	39.556	78.583
chr17	1057204	1057382	32.05	10	0.00022	30.7	62.75
chr17	1201754	1202286	16.9368	29	0.0002	11.253	28.19
chr17	1400116	1400534	28.0833	15	0.0004	23.867	51.95
chr17	1463172	1463668	35.6818	11	6.5e-05	35.909	71.591
chr17	1467608	1467860	32.9881	7	0.00013	21.905	54.893
chr17	1510536	1510938	37.0667	5	0.00018	44.933	82
chr17	1508136	1508586	35.3785	24	3.4e-10	43.153	78.531
chr17	2454831	2455529	27.9853	17	0.00029	39.824	67.809
chr17	2625970	2626498	34.1875	12	2.3e-05	31.167	65.354
chr17	3431664	3431914	27.2188	8	0.00065	32.875	60.094
chr17	3494094	3494622	29.5421	20	7.5e-09	12.633	42.175
chr17	3505803	3506130	32.553	11	7.1e-07	26.606	59.159
chr17	3705356	3705508	40.2167	5	0.0006	45.733	85.95
chr17	3818906	3819436	56.6136	22	2.3e-16	27.455	84.068
chr17	3819518	3820294	25.9868	19	0.00059	31.632	57.618
chr17	3830622	3831550	30.725	20	3.7e-06	19.5	50.225
chr17	3858392	3858466	37.6667	4	0.00042	37.833	75.5
chr17	3872400	3872657	38.0357	7	0.00022	35	73.036
chr17	3909950	3910870	47.4948	16	9.6e-09	13.896	61.391
chr17	4480204	4480518	58.0833	5	0.00015	15.067	73.15
chr17	4498377	4498704	51.1558	23	1.2e-13	20.029	71.185
chr17	5414804	5415254	30.3333	11	0.00023	9.0303	39.364
chr17	6462272	6462813	33	5	0.0009	51	84
chr17	6941514	6941660	42.9306	6	3.3e-05	41.111	84.042
chr17	7296622	7296719	44.1667	7	0.00018	39.048	83.214
chr17	7350292	7350398	28.6354	8	0.00021	17.958	46.594
chr17	7458649	7458944	38.4815	9	2.5e-05	28.296	66.778
chr17	7558180	7558644	51.9722	12	3.9e-09	27.111	79.083
chr17	7758964	7759418	38.3125	20	1.7e-11	7	45.312
chr17	7808884	7809076	42.5	4	0.00041	21.25	63.75
chr17	8455744	8456202	69.3611	6	4.7e-07	12.389	81.75
chr17	8639472	8640214	33.3452	7	2.1e-05	29.619	62.964
chr17	8791826	8792310	19.0539	17	7.8e-05	14.314	33.368
chr17	9053754	9054074	33.5	11	4.5e-07	41.182	74.682
chr17	9246630	9247366	35.3333	5	0.00075	15.867	51.2
chr17	9877428	9877710	48.1574	9	1.3e-06	18.704	66.861
chr17	10573106	10573554	42.9333	5	0.00033	32.467	75.4
chr17	10658205	10659224	28.6556	15	0.00028	17.111	45.767
chr17	10660916	10661534	46.2778	6	0.0002	34.722	81
chr17	12471870	12472438	44.7667	10	3.4e-08	29.533	74.3
chr17	13416424	13416730	39.9167	7	0.00021	23.333	63.25
chr17	13478474	13479691	41.7604	8	4.5e-07	34.583	76.344
chr17	15254566	15254954	43.6389	9	1.7e-05	38	81.639
chr17	15394130	15394688	38.8333	7	1.2e-05	39.238	78.071
chr17	15821376	15821418	31.2083	4	4.8e-05	43.917	75.125
chr17	15868600	15869032	25.7292	4	0.00078	47.583	73.312
chr17	16189242	16190098	17.0833	24	0.00041	26.542	43.625
chr17	16359992	16360444	34.2222	9	0.00092	32.222	66.444
chr17	16876816	16877123	30.65	5	0.00041	52.2	82.85
chr17	16884522	16884829	54.7396	8	6.3e-07	22.792	77.531
chr17	17253091	17253418	29.9514	12	0.00061	44.361	74.312
chr17	17506477	17507102	46.8155	14	4.7e-11	32.81	79.625
chr17	17566656	17567000	35.5321	13	1.4e-06	16.872	52.404
chr17	17652834	17653672	37	7	0.00015	31	68
chr17	18139212	18139449	46.7667	5	6e-05	38.733	85.5
chr17	18907076	18907148	32.3611	6	0.0002	11.722	44.083
chr17	19423088	19423604	33.9722	12	0.00032	20.528	54.5
chr17	19429822	19429864	47.9722	3	0.00019	41.444	89.417
chr17	21281474	21281530	58.0625	8	2.5e-07	11.75	69.813
chr17	21291284	21291534	51.0694	6	2.1e-05	24.222	75.292
chr17	25671984	25672972	35.1019	18	1.1e-06	29.759	64.861
chr17	25788548	25788866	52.7083	4	0.00051	16.667	69.375
chr17	25853602	25854005	36.463	9	8e-05	26.148	62.611
chr17	25913212	25913516	43.4861	6	0.00049	38.222	81.708
chr17	26242682	26244283	39.6611	15	7e-07	31.822	71.483
chr17	26557288	26557966	24.037	18	0.00057	22.185	46.222
chr17	26719744	26719874	41.7708	4	0.00019	41.917	83.688
chr17	27039283	27039494	35.6786	14	2.7e-05	28.857	64.536
chr17	27312973	27313294	24.3651	21	2.5e-05	30.063	54.429
chr17	27349064	27349718	46.1548	7	6.4e-06	18.381	64.536
chr17	27365078	27365852	27.0637	17	8.1e-05	24.569	51.632
chr17	27416606	27416742	45.1528	6	0.00083	22.056	67.208
chr17	27925007	27925182	48.1667	4	4.4e-05	27.833	76
chr17	28332606	28333808	36.9444	9	1.5e-06	15.556	52.5
chr17	28565144	28565280	41.2167	5	0.00018	23.133	64.35
chr17	30817212	30817336	60.125	4	3.2e-05	21	81.125
chr17	31160000	31160607	38.0104	8	0.00046	34.333	72.344
chr17	32258320	32258853	40.9048	7	7.4e-05	9.9524	50.857
chr17	32481674	32482332	25.0833	12	0.00022	18.833	43.917
chr17	33519570	33520088	31.0417	8	0.00085	35.833	66.875
chr17	35480706	35481210	33.2917	4	0.00058	44.333	77.625
chr17	35490966	35491636	44.4286	7	0.00013	32.571	77
chr17	35872409	35873558	16.9943	29	4.9e-05	25.195	42.19
chr17	36730288	36731454	40.2111	15	1.9e-06	37.356	77.567
chr17	37023734	37024292	23.3246	19	8.4e-05	8.6491	31.974
chr17	37032866	37033056	47.7604	8	5e-05	17.083	64.844
chr17	37057174	37057800	31.7333	10	8.4e-06	8.9667	40.7
chr17	37081537	37082313	18.7202	14	0.00017	28.833	47.554
chr17	37374083	37375046	17.24	25	0.00032	16.44	33.68
chr17	37719678	37720179	64.6667	19	6.7e-16	11.439	76.105
chr17	37800975	37801388	50.9333	10	4.2e-06	27.767	78.7
chr17	37851250	37851859	46.5833	5	0.0009	35.267	81.85
chr17	37852364	37852936	46.0667	10	5.7e-06	18.333	64.4
chr17	38463298	38463442	60.5417	6	4.2e-09	26.833	87.375
chr17	38498912	38499108	59.6389	12	5.2e-09	10.694	70.333
chr17	38517804	38518374	20.7008	22	0.00077	39.606	60.307
chr17	38601242	38602031	26.3409	11	0.00046	56	82.341
chr17	38699753	38699946	44.2917	6	2.2e-05	24.833	69.125
chr17	38713066	38713634	39.1726	14	1.9e-06	27.667	66.839
chr17	39816696	39816861	48.3958	4	8.3e-06	23.167	71.562
chr17	39960082	39960287	49.6667	4	0.00016	31.333	81
chr17	40268786	40269594	26.9215	35	1.1e-05	22.057	48.979
chr17	40274528	40274816	19.2351	28	3.5e-06	15.56	34.795
chr17	40337522	40337856	36.1591	11	3.1e-05	29.909	66.068
chr17	41170087	41171848	21.0029	29	0.001	32.333	53.336
chr17	41321172	41321288	24.6786	7	0.00057	12.857	37.536
chr17	41481082	41481646	57.2639	6	1.4e-05	26.444	83.708
chr17	41496250	41496636	37.7083	10	1.1e-05	25.267	62.975
chr17	41668907	41669436	32.0952	14	4.1e-06	48.262	80.357
chr17	41924432	41924538	30.131	7	4.1e-05	32.048	62.179
chr17	41998059	41998396	34.2024	7	0.00082	49.905	84.107
chr17	42356904	42357670	28.25	19	0.00011	33.158	61.408
chr17	42446976	42447350	27.9236	12	0.00051	45.806	73.729
chr17	42685622	42686029	45.3452	7	3.5e-05	33.048	78.393
chr17	43065204	43065429	32.7188	8	0.00055	29.5	62.219
chr17	43098017	43098686	43.1056	15	1.4e-07	28.711	71.817
chr17	43242663	43243013	35.3167	5	1.2e-05	38.133	73.45
chr17	43312086	43313580	38.7341	21	3.2e-07	20.349	59.083
chr17	43334716	43334780	51.5625	4	0.00021	33.75	85.312
chr17	43335029	43335226	38.4167	5	7.5e-05	49.733	88.15
chr17	43419100	43419510	42.2121	11	4.7e-08	26.242	68.455
chr17	43441860	43442364	36.4259	9	4.7e-06	40.185	76.611
chr17	43473059	43473138	34.3542	8	0.0005	25.958	60.312
chr17	44028842	44029669	51.1218	13	1.6e-08	30.744	81.865
chr17	45935308	45935462	45.2976	7	1.2e-05	47.381	92.679
chr17	46059471	46060016	28.8393	14	0.00052	21.929	50.768
chr17	46949219	46949792	34.7361	6	0.00024	40.722	75.458
chr17	47098331	47100350	29.925	20	2.7e-06	17.25	47.175
chr17	47940042	47940525	24.5298	14	0.0005	11.667	36.196
chr17	47950869	47951058	40.4833	5	0.00012	17.067	57.55
chr17	47989868	47990244	47.1786	7	2e-05	39.143	86.321
chr17	48052992	48053287	41.5833	5	0.00061	39.267	80.85
chr17	48153950	48154370	40.1084	20	2e-06	23.717	63.825
chr17	48553377	48553548	36.4352	9	0.00034	15.704	52.139
chr17	48670148	48671036	24.2391	23	8.4e-05	7.1304	31.37
chr17	48876986	48877382	43.0625	8	1.3e-05	19.625	62.688
chr17	48908451	48908553	44.0833	4	0.00079	50.417	94.5
chr17	55213165	55213576	31.8846	13	8.1e-05	42.923	74.808
chr17	55243843	55244598	39.8426	9	0.00016	32.852	72.694
chr17	55839306	55840096	37.0926	18	1.6e-06	27.907	65
chr17	56598304	56598484	45.6528	6	3.7e-06	16.056	61.708
chr17	59213283	59213486	32.6917	10	1.4e-05	46.833	79.525
chr17	59222344	59223463	39.3889	12	5.5e-06	38.111	77.5
chr17	59234622	59235335	47.5417	6	3.8e-06	27.167	74.708
chr17	60749040	60749382	22.5303	11	0.00086	27.424	49.955
chr17	60815858	60816102	46.4306	6	2.4e-06	21.611	68.042
chr17	60828102	60828262	32.8333	7	0.0005	34.095	66.929
chr17	60856160	60856604	31.9583	12	1.3e-06	16.083	48.042
chr17	61228260	61228982	55.7083	4	0.00012	14.417	70.125
chr17	62141016	62141530	51.4222	15	4.6e-11	26.644	78.067
chr17	62735721	62736024	41.9833	5	0.0005	40.067	82.05
chr17	62770114	62770742	39.3334	14	2.8e-08	37.31	76.643
chr17	63075802	63075916	37.0833	4	0.0002	56.667	93.75
chr17	63491082	63491950	43.3042	20	7.9e-11	22.683	65.987
chr17	63589684	63591031	27.8733	25	1.9e-05	43.907	71.78
chr17	63674700	63675090	29.9815	9	0.001	24.074	54.056
chr17	63694588	63695110	54.2593	9	2.7e-07	17.741	72
chr17	63770488	63771520	28.8382	17	2.7e-05	29.412	58.25
chr17	63916830	63917608	41.2262	7	4.2e-06	9.8095	51.036
chr17	64733673	64734160	14.1111	12	0.00097	2.7222	16.833
chr17	65061187	65061546	39.5952	7	0.00011	42.476	82.071
chr17	65683342	65683592	33	7	4.1e-05	30.857	63.857
chr17	71428069	71428402	29.775	10	8.2e-05	29.7	59.475
chr17	71458990	71459326	48.8571	7	5.3e-05	17	65.857
chr17	71488852	71489153	44.5083	10	3.7e-06	34.667	79.175
chr17	71587894	71588302	27.5909	11	9.3e-06	10.364	37.955
chr17	71642736	71643188	29.1111	9	0.00099	43.444	72.556
chr17	72803642	72803813	65.7083	4	7.8e-07	27.417	93.125
chr17	73474722	73474852	50.3958	4	0.00013	40.667	91.062
chr17	73826556	73826680	50.7333	5	0.00027	23.267	74
chr17	74141241	74142045	40.3182	22	1.3e-11	41.636	81.955
chr17	74365910	74366218	32.9881	7	0.00026	26.333	59.321
chr17	74476772	74477410	32.0278	18	1.1e-05	38.889	70.917
chr17	75114516	75115134	42.0889	15	3.3e-08	27.911	70
chr17	75196772	75197087	36.1667	9	5.3e-06	11.667	47.833
chr17	75275949	75276196	34.7361	6	9e-05	56.389	91.125
chr17	75372150	75372368	55.75	4	5.5e-05	12.5	68.25
chr17	75415653	75415867	42.1979	8	0.00022	15.333	57.531
chr17	75429478	75430085	14.463	18	0.00088	4.6481	19.111
chr17	75449752	75450434	55.5602	18	1.2e-11	21.815	77.375
chr17	75552638	75552938	38.8333	4	0.00061	26.417	65.25
chr17	75692320	75692680	26.4657	16	0.00019	12.396	38.862
chr17	75880222	75880410	34.3611	6	0.0007	31.889	66.25
chr17	75911852	75912104	47.1833	5	0.00027	15.667	62.85
chr17	76137031	76137150	32.0417	12	0.0005	26.083	58.125
chr17	76254663	76255140	29.0044	19	2.2e-05	33.614	62.618
chr17	76259350	76259738	25.2546	18	0.00016	58.759	84.014
chr17	76361782	76362097	31.4697	11	0.00024	36.667	68.136
chr17	76365651	76366518	26.2188	16	0.00095	22.375	48.594
chr17	76584606	76584983	26.6515	11	0.00016	27.121	53.773
chr17	77753188	77753288	21.7083	4	0.0002	11.167	32.875
chr17	77763371	77763450	30.5312	8	1e-05	8.875	39.406
chr17	77789737	77789898	49.1515	11	9.1e-06	38.485	87.636
chr17	77914048	77914165	36.8125	4	0.00032	40.5	77.312
chr17	77917061	77917186	46.1458	4	0.00088	40.917	87.062
chr17	77925856	77925965	45.9167	4	0.00026	32.833	78.75
chr17	77955510	77955620	34.3958	8	4.2e-05	27.042	61.438
chr17	77963843	77964055	45.1019	9	1.6e-05	17.815	62.917
chr17	78354632	78354720	37.631	7	0.00043	36.048	73.679
chr17	78414938	78415260	11.3782	13	0.00094	9.2564	20.635
chr17	78756394	78756654	33.5357	7	0.00081	30	63.536
chr17	78892976	78893706	49.4861	24	3.9e-14	28.514	78
chr17	78901669	78901940	39.0714	7	6e-05	36.429	75.5
chr17	78981899	78982205	39.625	8	8.2e-06	35.5	75.125
chr17	79244136	79244276	40.15	5	0.00061	23.6	63.75
chr17	79291710	79292188	44.8636	11	4.5e-06	33.818	78.682
chr17	79323892	79324224	32.631	7	0.00032	19.762	52.393
chr17	79363412	79364302	29.4312	23	1.1e-05	31.362	60.793
chr17	79375385	79376004	49.1927	16	2.8e-09	23.792	72.984
chr17	79407924	79408149	30.3611	12	0.00057	38.056	68.417
chr17	79495085	79495126	44.8125	4	0.00012	11.75	56.562
chr17	79796662	79797162	25.0469	16	0.00019	31.062	56.109
chr17	80057186	80057264	24.2262	7	0.00068	4.0952	28.321
chr17	80076670	80077348	36.5833	13	0.00014	21.359	57.942
chr17	80186325	80186372	48.6042	4	4.2e-05	9.3333	57.938
chr17	80355760	80355937	58.8889	6	3.9e-06	26.778	85.667
chr17	80433384	80433786	45.8472	6	0.00013	26.111	71.958
chr17	80768420	80768970	59.6042	16	1.1e-12	24.333	83.938
chr17	80812600	80812752	37.3833	5	7.4e-05	38.867	76.25
chr17	80877503	80877629	45.3667	5	1.9e-05	37.133	82.5
chr17	80896004	80896132	57.5694	6	1e-07	28.889	86.458
chr17	80943590	80944312	33.1071	21	1.4e-06	28	61.107
chr18	2529271	2529484	52.6042	4	2.8e-06	37.333	89.938
chr18	2967998	2968244	36.125	6	3.3e-05	48.333	84.458
chr18	3029060	3030054	17.2756	13	0.0002	9.1282	26.404
chr18	3283832	3284148	45.3611	6	4.1e-05	24.722	70.083
chr18	3486498	3487454	29.5104	8	0.00081	43.083	72.594
chr18	5414540	5414910	35.0556	6	0.00049	32.444	67.5
chr18	5456646	5457402	32.369	14	0.00035	27.31	59.679
chr18	5488734	5489248	24.2535	24	0.00012	33.903	58.156
chr18	5553862	5554068	43.2708	4	0.00057	15.917	59.188
chr18	6219075	6219444	29.3214	7	0.0001	8.1429	37.464
chr18	6382750	6383226	37.1875	8	0.00029	42.375	79.562
chr18	6784741	6785363	40.1667	4	0.00087	25.333	65.5
chr18	7147480	7147888	35.6905	7	0.00042	27.952	63.643
chr18	8400216	8400565	46.0093	9	1.9e-05	38.63	84.639
chr18	8468481	8469897	27.5119	21	0.00023	39.143	66.655
chr18	8608750	8608955	22.7431	24	1.2e-06	13.819	36.562
chr18	8766205	8766842	47.4167	8	2.5e-05	12.583	60
chr18	9700012	9700875	38.9271	8	7e-05	25.417	64.344
chr18	9742310	9742934	29.0449	13	3.3e-05	50.359	79.404
chr18	9903006	9903162	39.8167	5	0.0006	43.333	83.15
chr18	10032228	10032817	16.5188	40	8.2e-06	26.975	43.494
chr18	10407868	10408792	26.3056	12	0.00018	10.861	37.167
chr18	10751434	10752529	22.7431	12	0.00018	12.194	34.938
chr18	11785440	11786340	27.3681	12	0.00036	12.694	40.062
chr18	11789871	11790584	51.0417	6	1.1e-05	25.167	76.208
chr18	11866476	11866772	31.2857	7	9e-05	18.286	49.571
chr18	11880431	11881000	33.0278	12	6.4e-05	29.889	62.917
chr18	12283285	12283681	38.6528	6	0.00012	28.556	67.208
chr18	12301224	12301714	52.2593	9	7.3e-07	11.852	64.111
chr18	12394131	12394722	32.0556	6	0.00099	35.944	68
chr18	12463366	12463710	43.3833	5	0.00015	31.867	75.25
chr18	12766898	12767484	23.869	14	5e-05	25.952	49.821
chr18	13280332	13280730	57.5238	7	1.3e-07	25.476	83
chr18	13486207	13486544	47.0833	4	4.9e-06	39.167	86.25
chr18	13567240	13567585	61.9375	8	1.4e-09	17.25	79.188
chr18	13570287	13570575	45.3561	11	2.3e-06	23.667	69.023
chr18	19476853	19477260	29.598	17	1.5e-06	22.784	52.382
chr18	19674051	19674777	37.5833	11	4.6e-07	46.758	84.341
chr18	20037636	20037894	26.2917	6	0.00034	12.833	39.125
chr18	20204273	20205168	25.1944	6	0.00028	22.222	47.417
chr18	20839446	20840820	18.8827	27	0.00045	20.395	39.278
chr18	20981326	20981811	41.7292	4	0.00025	20.833	62.562
chr18	21117978	21118615	48.7262	14	2.8e-07	28.81	77.536
chr18	21192531	21192968	39.2292	4	2.6e-05	38.583	77.812
chr18	21423731	21424062	39.6042	4	0.00033	47.083	86.688
chr18	21451290	21452079	31.4537	9	2.5e-05	46.185	77.639
chr18	22538934	22539502	36.0833	10	2.8e-05	29.467	65.55
chr18	22621412	22621655	38.0119	7	0.00015	27.095	65.107
chr18	24126606	24126882	58.1296	9	3.4e-09	28.037	86.167
chr18	24126930	24127074	46.9833	10	6.7e-05	15.167	62.15
chr18	24149458	24149695	45.4792	4	9.3e-06	35.833	81.312
chr18	25120140	25120464	44.35	5	1.5e-05	17.6	61.95
chr18	28913416	28913632	46.5556	6	8.7e-05	25.944	72.5
chr18	30130934	30131282	40.9375	4	7.5e-05	19.25	60.188
chr18	33492070	33492985	28.4167	9	0.001	30.556	58.972
chr18	43425258	43425696	33.0833	10	9.6e-07	12.167	45.25
chr18	43973282	43973488	48.5	5	4.8e-05	26.6	75.1
chr18	44601878	44602370	29.4271	8	0.00015	22.667	52.094
chr18	45586151	45586635	30.5625	8	0.00051	18.5	49.062
chr18	45626228	45626744	42.3333	8	1e-05	19.167	61.5
chr18	45822050	45822259	49.0417	4	0.00079	15.083	64.125
chr18	45902723	45903141	56.9062	8	3.2e-06	21.125	78.031
chr18	46207162	46207560	31.8125	12	5.7e-07	14.917	46.729
chr18	46303436	46303794	35.7037	9	0.00026	24.741	60.444
chr18	46354050	46354659	48.3167	15	2.8e-11	6	54.317
chr18	46516324	46516654	39.3472	6	0.00059	31.611	70.958
chr18	48221718	48222126	16.553	11	0.00095	14.97	31.523
chr18	49048701	49048958	37.2292	4	0.0005	39.583	76.812
chr18	51773466	51774023	34.5556	6	0.00049	36.944	71.5
chr18	54718319	54719136	48.5833	6	4.8e-06	17.5	66.083
chr18	55862337	55863096	19.7619	28	7.3e-06	18.595	38.357
chr18	56022345	56022556	37.1042	4	0.00054	47.833	84.938
chr18	56082348	56082598	40.5667	5	0.00074	27.733	68.3
chr18	59304424	59305404	39.3083	10	8.8e-06	34.767	74.075
chr18	59498104	59498622	43.55	5	0.00023	20.4	63.95
chr18	72056458	72056867	35.8333	5	0.00089	27.067	62.9
chr18	72096306	72096658	38.8472	6	0.00098	29.778	68.625
chr18	72176056	72176352	29.8438	8	0.0004	22.375	52.219
chr18	72588659	72588940	45.5556	6	4.6e-06	36.278	81.833
chr18	72595518	72595656	43.9792	4	0.00054	30.833	74.812
chr18	72625961	72626218	37.4375	8	3.3e-06	41.25	78.688
chr18	72744020	72744499	36.6083	10	0.00075	28.667	65.275
chr18	72777750	72777930	44.0625	4	0.00012	24	68.062
chr18	72824621	72824904	40.6	5	0.00034	23.8	64.4
chr18	73179456	73179564	52.7708	4	2.7e-05	25.417	78.188
chr18	74137764	74138045	48.7417	10	5.8e-08	34.633	83.375
chr18	74234207	74234296	24.7708	4	0.0008	47.917	72.688
chr18	74535748	74535894	28.9427	16	4.4e-07	13.979	42.922
chr18	74591992	74592285	42.0357	14	0.0001	29.071	71.107
chr18	74649156	74649280	40.0185	9	2.8e-06	22.481	62.5
chr18	74700090	74700204	57.8667	5	0.00027	25.933	83.8
chr18	74766740	74767288	15.859	13	0.00022	15.179	31.038
chr18	77157781	77157846	56.2708	4	5.5e-05	32.917	89.188
chr18	77158160	77158664	50.9069	17	1.8e-13	39.549	90.456
chr18	77172266	77172658	46.5521	16	4.9e-07	36.167	82.719
chr18	77218492	77218740	42.9907	9	1.1e-06	18.926	61.917
chr18	77225219	77226034	24.5744	28	4.3e-10	8.3095	32.884
chr18	77240594	77240730	49.3077	13	1.4e-08	23.308	72.615
chr18	77245280	77245458	48.0083	10	5e-08	35.967	83.975
chr18	77275970	77276084	38.1852	9	3.1e-05	41.259	79.444
chr18	77276194	77276375	37.1389	6	0.00096	22.611	59.75
chr19	447827	448166	26.8021	16	0.00013	23.604	50.406
chr19	642726	643132	27.45	10	0.00084	45.4	72.85
chr19	705274	705504	27.7583	10	9.6e-05	51.167	78.925
chr19	772962	773412	29.1894	11	0.00016	25.515	54.705
chr19	782226	782340	30.8	5	0.0009	39.2	70
chr19	789494	789710	29.2803	11	3.8e-06	8.0606	37.341
chr19	928134	928312	35.4	5	0.00018	44.2	79.6
chr19	944064	944520	29.576	22	5.6e-06	18.061	47.637
chr19	953574	953688	42	6	0.00083	19.833	61.833
chr19	961090	961398	31.625	12	0.00065	21.833	53.458
chr19	1265384	1266154	19.5023	36	0.00048	24.185	43.688
chr19	1350902	1351492	38.7222	12	6.4e-06	29.444	68.167
chr19	1367563	1367830	41.141	13	9.7e-08	31.667	72.808
chr19	1624500	1624711	38.2333	10	9.6e-05	25.767	64
chr19	1862268	1862310	35.3667	5	0.00041	7.5333	42.9
chr19	1942950	1943161	25.713	9	0.00055	29.148	54.861
chr19	2208558	2208946	43.9222	15	1.5e-06	22.644	66.567
chr19	2607730	2608067	29.7059	17	0.00075	31	60.706
chr19	2613736	2614484	12.4259	27	1.1e-05	20.222	32.648
chr19	2711438	2711689	44.0167	5	0.00027	39.533	83.55
chr19	2813202	2813658	25.5764	24	7.9e-05	20.653	46.229
chr19	2986992	2987634	38.8958	16	5e-06	30.292	69.188
chr19	3025160	3025302	47.25	6	6e-06	30.5	77.75
chr19	3612989	3613076	55.9583	4	4.2e-05	34.167	90.125
chr19	3617480	3617608	36.5595	7	0.00014	38.905	75.464
chr19	3643412	3643852	44.7153	12	5.2e-05	26.139	70.854
chr19	3688076	3688153	33.6806	6	4.1e-05	16.944	50.625
chr19	4272954	4273198	42.3611	6	3.3e-05	14.389	56.75
chr19	4474116	4475094	12.3103	29	0.00065	7.8621	20.172
chr19	4869629	4869812	40.4167	5	0.00033	32.333	72.75
chr19	4960132	4960561	35.1667	6	0.00011	22.667	57.833
chr19	5189126	5189440	24.5227	11	0.00065	38.182	62.705
chr19	5881970	5882171	37.5208	8	2.1e-05	47.542	85.062
chr19	6018768	6019160	38.2333	10	0.0002	35.067	73.3
chr19	6249315	6250838	20.7355	23	0.0005	16.971	37.707
chr19	7541774	7541925	38.95	5	4.8e-05	29.6	68.55
chr19	7918041	7918521	16.8423	28	0.00036	9.3452	26.188
chr19	7926916	7927060	38.5222	15	3.6e-10	1.5111	40.033
chr19	8093682	8094538	25.943	19	0.00017	24.228	50.171
chr19	8268186	8268368	44.3056	6	0.00013	25.611	69.917
chr19	10822718	10823138	41.9821	14	6.8e-08	26.357	68.339
chr19	11217077	11217404	37.2315	9	0.00013	25.407	62.639
chr19	12000580	12001292	63.8409	11	1.4e-07	9.9091	73.75
chr19	12613024	12613304	53.7708	4	0.00025	26.917	80.688
chr19	12707960	12708052	33.7708	4	0.00015	10.667	44.438
chr19	12708142	12708242	30.9375	4	2.6e-05	3.5	34.438
chr19	12767708	12767814	33.8021	8	0.00025	18.667	52.469
chr19	12767886	12768139	35.369	7	9e-05	1.9524	37.321
chr19	12876976	12877102	21.4286	10	2.1e-05	0.3	21.729
chr19	12880750	12880782	39.6944	6	0.0004	13.889	53.583
chr19	13096718	13097003	59.2685	9	2.4e-07	26.259	85.528
chr19	13210274	13210338	24.2188	8	4.4e-06	3.125	27.344
chr19	13215382	13215682	21.5399	23	0.00026	23.275	44.815
chr19	13278226	13278966	21.5799	24	8.4e-06	15.764	37.344
chr19	13984808	13985170	34.7014	24	3.4e-07	41.778	76.479
chr19	13992243	13992452	43.7223	6	0.00049	16.944	60.667
chr19	14084923	14085406	33.3444	15	0.00014	28.622	61.967
chr19	14311843	14312264	39.9167	4	0.00013	21.583	61.5
chr19	14394834	14395160	41.3056	6	0.00013	16.444	57.75
chr19	14480473	14481120	19.0931	17	0.00098	35.627	54.721
chr19	14590920	14591230	34.0833	22	1.9e-06	24.258	58.341
chr19	15572108	15572554	45.4524	7	0.0005	26.619	72.071
chr19	16189049	16190216	37.8333	22	3.8e-10	35.621	73.455
chr19	16199488	16199768	50.0714	7	4.3e-05	22.571	72.643
chr19	16217936	16218574	29.0741	9	0.00092	37.926	67
chr19	16418072	16418278	31.9333	5	0.00018	39.467	71.4
chr19	16426533	16427353	37.9932	12	1.3e-05	29.611	67.604
chr19	16471572	16471727	35.2708	4	0.0005	16.417	51.688
chr19	16530447	16530709	56.5938	8	1.2e-08	19	75.594
chr19	17240336	17240504	41.4048	7	1.9e-06	35.095	76.5
chr19	17259112	17259328	45.9167	4	0.00083	38.083	84
chr19	17440364	17440466	56.5104	8	3.1e-07	32.833	89.344
chr19	17599530	17600230	26.0655	28	4.2e-05	21.381	47.446
chr19	17850111	17850329	38.2667	5	0.0006	34.333	72.6
chr19	18443666	18443896	44.25	4	5.7e-05	43.5	87.75
chr19	18701407	18701632	43.2708	8	7e-06	13.792	57.062
chr19	18842450	18842692	42.3106	11	2.5e-05	20.212	62.523
chr19	18867837	18868018	37.4833	5	0.00014	47.067	84.55
chr19	18879132	18879642	35.5974	30	1.5e-09	26.411	62.008
chr19	18982556	18982976	45.9643	7	2.8e-06	42.143	88.107
chr19	18989846	18989965	43.8167	5	1.9e-05	43.533	87.35
chr19	19217128	19217222	37.381	7	7.8e-06	10.905	48.286
chr19	19585841	19586102	33.6111	12	3.1e-06	31.972	65.583
chr19	19648172	19648263	30.1603	13	0.00054	15.667	45.827
chr19	19648285	19648474	36.3058	21	6e-08	15.492	51.798
chr19	19650606	19650688	39.7708	4	0.00032	9.6667	49.438
chr19	20178611	20180006	12.7085	24	0.00031	12.292	25
chr19	31609280	31610427	18.1792	20	0.00044	6.7833	24.962
chr19	32917190	32917608	40.625	8	2.9e-05	32.875	73.5
chr19	33539734	33540394	41.8917	10	1.8e-05	34.633	76.525
chr19	33910676	33911048	42.6389	6	0.00028	15.611	58.25
chr19	34732372	34732618	37	7	0.0008	35.143	72.143
chr19	34751602	34752660	34.9394	11	2.6e-05	11.788	46.727
chr19	34991840	34991918	34.9028	6	0.00058	45.389	80.292
chr19	35493818	35494584	52.3167	10	1.6e-10	14.633	66.95
chr19	35531100	35531240	38.0952	7	0.00018	32.19	70.286
chr19	35715951	35716352	29.3377	19	0.00028	18.912	48.25
chr19	35775882	35776232	41.25	5	0.0006	33.8	75.05
chr19	36004926	36005438	33.7341	21	7.7e-08	12.635	46.369
chr19	36132344	36133098	16.5774	28	9e-06	10.655	27.232
chr19	36206042	36206186	57.0208	4	5.8e-05	23.667	80.688
chr19	38422430	38423168	23.5432	27	6.8e-07	10.346	33.889
chr19	38643778	38643976	14.2963	9	0.00031	8.7037	23
chr19	38673714	38674431	58.3442	23	2.7e-15	17.841	76.185
chr19	38674468	38674746	37.8704	9	3.4e-05	18.63	56.5
chr19	38795725	38795976	44.3168	10	1.5e-05	27.733	72.05
chr19	38903642	38903909	39.0139	6	0.0002	33.778	72.792
chr19	39491533	39492210	20.85	10	0.00053	15.6	36.45
[truncated: 2,171 more rows]

## Sheet: LMRs_Fet_NF_hypo
Supplementary Data 4: LMRs loosing CpG methylation during development and maturation
chr	start	end	delta (NF-Fe, %)	CpGs	p-value	Fe (%)	NF (%)
chr1	730165	730998	-40.0556	9	4e-06	47.778	7.7222
chr1	765958	767774	-15.6633	25	1.5e-05	23.853	8.19
chr1	785381	785958	-44.3125	8	1.2e-05	59.375	15.062
chr1	842130	842670	-13.2722	15	0.00034	32.556	19.283
chr1	916056	916352	-61.0588	17	4.4e-15	63.059	2
chr1	917402	917910	-43.1346	26	7.2e-17	45.654	2.5192
chr1	986106	986574	-20.9651	27	0.00022	34.123	13.158
chr1	1160694	1160944	-54.5	13	4.7e-10	81.923	27.423
chr1	1161346	1161612	-51.7727	11	4.4e-07	79.727	27.955
chr1	1195324	1195640	-38.1667	10	5.8e-05	69.467	31.3
chr1	1216922	1217762	-29.4776	26	3.6e-07	44.564	15.087
chr1	1256260	1256472	-41.2917	8	9.7e-05	57.167	15.875
chr1	1279460	1279632	-50.1429	7	4.2e-06	85.857	35.714
chr1	1281556	1281900	-67.3095	7	2e-07	84.381	17.071
chr1	1472066	1472330	-23.7202	14	0.00021	37.881	14.161
chr1	1498192	1498550	-47.7917	10	1.3e-08	81.567	33.775
chr1	1555198	1555706	-25.7803	11	0.00067	39.121	13.341
chr1	1719570	1719954	-40.9028	6	0.00028	66.778	25.875
chr1	1765010	1765604	-35.65	10	1.3e-05	61.7	26.05
chr1	1825771	1826474	-24.994	14	0.00016	31.333	6.3393
chr1	2026199	2026452	-69.6771	8	3.4e-07	89.583	19.906
chr1	2058651	2059335	-36.2273	22	2.4e-06	56.5	20.273
chr1	2072404	2072786	-38.7833	5	7.6e-05	82.133	43.35
chr1	2122030	2122083	-67.1833	5	5.9e-08	78.533	11.35
chr1	2170103	2170484	-37.2552	16	4.5e-07	53.896	16.641
chr1	2174870	2175214	-28.7153	12	3e-05	34.278	5.5625
chr1	2180355	2180590	-60.0833	9	2e-07	66.222	6.1389
chr1	2207103	2207654	-34.8526	13	9e-08	47.256	12.404
chr1	2458726	2459078	-68.4643	7	2e-05	81.857	13.393
chr1	2459406	2459880	-54.1389	15	5.5e-10	72.822	18.683
chr1	2880284	2880667	-41.3125	4	8e-07	72	30.688
chr1	3068170	3068346	-33.6	10	4.8e-07	76.3	42.7
chr1	3085247	3085480	-35.8167	5	0.00012	52.667	16.85
chr1	3090662	3091846	-17.2191	27	7.6e-08	28.802	11.583
chr1	3110405	3110705	-52.4167	7	1.1e-06	85.667	33.25
chr1	3123842	3124106	-39.7407	9	0.00094	67.741	28
chr1	3135718	3136296	-17.2935	23	0.0002	29.261	11.967
chr1	3188536	3188838	-47.0185	9	3.4e-09	51.63	4.6111
chr1	3226966	3227369	-49.075	10	1.9e-06	76.3	27.225
chr1	3240944	3241270	-48.425	10	3.3e-09	81	32.575
chr1	3290266	3290464	-45.8452	7	1.5e-06	66.381	20.536
chr1	3376750	3377008	-40.0278	6	0.00033	79.278	39.25
chr1	3485492	3485696	-63.4833	5	2.4e-05	81.533	18.05
chr1	3500487	3500634	-43.5625	4	0.00027	63.5	19.938
chr1	3809290	3809678	-65.3846	13	3.3e-11	83.308	17.923
chr1	6066028	6067534	-15.9461	17	0.00019	28.784	12.838
chr1	6072976	6073544	-42.083	14	2e-06	60.548	18.465
chr1	6073880	6075106	-54.9455	26	5e-16	67.667	12.721
chr1	6079454	6079920	-44.5903	12	1.8e-07	60.444	15.854
chr1	6272604	6272891	-53.2778	6	3.8e-06	63.944	10.667
chr1	6354187	6354378	-51.2292	4	4.9e-06	72.167	20.938
chr1	6362696	6362904	-49.6389	6	3.3e-05	83.722	34.083
chr1	6427353	6427774	-71.0139	6	1.7e-07	93.389	22.375
chr1	6444926	6445458	-57.3194	6	3.6e-07	73.444	16.125
chr1	6561996	6562616	-32.6667	16	3.3e-06	50.479	17.812
chr1	6579518	6579732	-61.2292	4	5.2e-06	75.667	14.438
chr1	6656466	6658061	-19.0705	26	0.0001	31.321	12.25
chr1	6717176	6717581	-36.7778	6	2.6e-05	56.278	19.5
chr1	6733423	6733881	-62.95	5	3.4e-06	72.6	9.65
chr1	6803638	6804288	-33.5	12	1.2e-05	42.167	8.6667
chr1	6892388	6893028	-39.7917	4	0.00066	66.667	26.875
chr1	7076226	7076406	-37.7917	4	0.00019	47.917	10.125
chr1	7187561	7188024	-36.3889	9	0.00013	61.889	25.5
chr1	7351201	7352096	-34.1012	14	8.4e-05	41.19	7.0893
chr1	7426421	7428040	-31.6713	18	4.6e-05	43.407	11.736
chr1	7434076	7434422	-39.7778	9	0.00011	71.556	31.778
chr1	7448266	7448566	-58.1515	11	7.3e-10	71.152	13
chr1	7515400	7515888	-47.6944	18	7.9e-10	88.556	40.861
chr1	7581891	7582372	-66.125	10	2.7e-08	82.1	15.975
chr1	7630338	7630684	-69.7167	5	5.9e-08	79.067	9.35
chr1	7688200	7689812	-19.6486	23	0.00056	54.594	34.946
chr1	7755410	7755880	-14.369	7	0.00038	32.905	18.536
chr1	8043512	8043725	-57.5833	4	2.5e-05	88.583	31
chr1	8046112	8046562	-36.4907	9	2.7e-05	70.963	34.472
chr1	8417182	8418094	-37.256	14	0.0003	72.167	34.911
chr1	8444521	8445754	-26.6439	11	0.00024	58.394	31.75
chr1	8472002	8472608	-43.5521	8	8.8e-06	52.833	9.2812
chr1	8476896	8477628	-36.4643	7	0.00043	64	27.536
chr1	8479396	8480833	-49.9236	12	8.9e-11	59.194	9.2708
chr1	8491904	8492146	-46.7917	4	0.00019	68.167	21.375
chr1	8587892	8588256	-34.0208	4	0.00025	40.833	6.8125
chr1	8704114	8704993	-64.9833	5	0.00012	87.933	22.95
chr1	8787956	8788416	-54.6333	5	6.1e-05	66.933	12.3
chr1	8943447	8943956	-34.2188	8	0.00029	61.375	27.156
chr1	8997645	8998266	-58.619	7	4.6e-08	75.762	17.143
chr1	9022402	9022574	-54.0208	4	0.00014	86.833	32.812
chr1	9046196	9046632	-38.5833	9	2.2e-05	48.778	10.194
chr1	9090942	9092754	-51.5688	23	3.7e-12	67.884	16.315
chr1	9128874	9130166	-44.2308	13	1e-06	67.769	23.538
chr1	9140234	9140456	-68.25	4	3e-06	76.25	8
chr1	9158524	9158854	-60.4306	6	8.9e-06	82.389	21.958
chr1	9178382	9178795	-59.45	5	1.2e-06	68.8	9.35
chr1	9179920	9180032	-54.1167	5	2.4e-05	80.467	26.35
chr1	9182212	9182838	-40.6296	9	6.1e-08	55.074	14.444
chr1	9292799	9293786	-34.94	25	2.5e-09	66.24	31.3
chr1	9302184	9303376	-55.2625	20	1.9e-13	69	13.738
chr1	9444196	9444501	-41.3	5	0.00018	54.6	13.3
chr1	9459944	9461152	-42.7436	26	2.6e-11	69.628	26.885
chr1	9502392	9503010	-61.4167	8	6.7e-07	73.667	12.25
chr1	9500627	9502060	-34.4074	27	6.5e-12	42.222	7.8148
chr1	9563356	9563681	-49.2803	11	1.3e-05	59.758	10.477
chr1	9608371	9608917	-70.6875	8	1.8e-08	90.375	19.688
chr1	9614926	9616397	-47.4318	22	3e-12	77.182	29.75
chr1	9670076	9670412	-68.6333	5	1.6e-06	86.533	17.9
chr1	9666702	9667483	-25.0309	27	1.3e-06	45.975	20.944
chr1	9871314	9871782	-32.1875	4	0.00056	39.75	7.5625
chr1	9902941	9903148	-53.8333	6	0.00024	60	6.1667
chr1	10275920	10277208	-34.1389	12	1.3e-05	68.639	34.5
chr1	10292098	10292979	-37.5938	8	0.00061	68.5	30.906
chr1	10369352	10369676	-54.125	4	0.00025	71	16.875
chr1	10550368	10550660	-60.6806	6	2.9e-07	89.389	28.708
chr1	10560332	10560657	-53.3929	7	0.00022	81.857	28.464
chr1	10570454	10570872	-43	4	2e-05	60.5	17.5
chr1	10654482	10655244	-47.7273	11	6.5e-07	67.455	19.727
chr1	10672142	10673154	-37.4028	12	3.8e-06	54.528	17.125
chr1	10706480	10706823	-57.0938	8	4.8e-08	78.25	21.156
chr1	10773752	10773914	-59.5	4	5.5e-06	82.75	23.25
chr1	10864567	10864812	-44.5667	10	2.7e-06	79.167	34.6
chr1	10878685	10879150	-38.4167	6	0.00028	73.333	34.917
chr1	10882867	10883466	-27.7593	18	1.3e-05	35.759	8
chr1	10910777	10911032	-57.3125	4	6.2e-05	81.75	24.438
chr1	10920818	10921098	-37.0139	6	6e-05	39.722	2.7083
chr1	11010433	11011083	-62.8833	10	6.2e-08	83.333	20.45
chr1	11296629	11297668	-28.2619	14	0.00012	61.976	33.714
chr1	11704022	11704324	-30.8056	6	0.00056	46.056	15.25
chr1	11848664	11850250	-20.7788	26	0.00021	52.731	31.952
chr1	11855142	11855438	-52.225	10	5.8e-09	64.6	12.375
chr1	11860810	11861475	-28.0556	21	0.00016	64.317	36.262
chr1	11978766	11979512	-47.5774	14	2e-10	63.524	15.946
chr1	11980385	11980898	-55.1833	10	4.1e-07	73.333	18.15
chr1	11983584	11983917	-51.4167	4	0.00028	84.667	33.25
chr1	12042155	12042572	-38.6333	5	0.00012	75.333	36.7
chr1	12043503	12044322	-29.1574	9	4.7e-05	42.074	12.917
chr1	12044717	12045020	-40.7361	6	4.6e-07	45.778	5.0417
chr1	12049726	12051338	-23.4367	25	3.4e-07	33.347	9.91
chr1	12056061	12056774	-49.15	10	1.8e-05	73	23.85
chr1	12062051	12062538	-61.1667	10	3.7e-11	89.267	28.1
chr1	12065482	12065935	-45.2361	6	4e-05	76.444	31.208
chr1	12066158	12066549	-44.7976	7	0.00021	85.048	40.25
chr1	12113366	12113888	-34.8333	11	5.6e-07	53.061	18.227
chr1	12140200	12140474	-53.0625	4	0.00026	90.75	37.688
chr1	12331664	12332036	-61.1667	4	8e-07	85.667	24.5
chr1	12403842	12405581	-39.7389	15	1.4e-06	75.022	35.283
chr1	12416448	12416916	-55.0625	4	0.0002	69.5	14.438
chr1	12498600	12498930	-38.4375	4	5.8e-05	46	7.5625
chr1	12507004	12507772	-48.0833	7	1.3e-05	71.19	23.107
chr1	12508886	12509806	-35.7222	6	0.00041	46.889	11.167
chr1	12513282	12514398	-19.8462	13	0.00099	32.923	13.077
chr1	12545391	12545961	-43.4881	7	0.00033	58.667	15.179
chr1	12567694	12568030	-47.8438	8	2.2e-08	61.25	13.406
chr1	12573359	12573632	-58.8333	4	3.4e-05	90.583	31.75
chr1	12612989	12614189	-18.8725	17	9.4e-05	41.431	22.559
chr1	12625022	12626164	-36.0606	11	0.00058	76.788	40.727
chr1	12640089	12640614	-38.8274	14	2.2e-06	54.024	15.196
chr1	12650606	12651716	-45.7308	26	9.9e-13	63.231	17.5
chr1	12657398	12658271	-34.7417	10	0.00076	59.467	24.725
chr1	12658966	12659234	-36.125	4	7.4e-05	59.25	23.125
chr1	12662712	12662980	-68.55	5	1.6e-06	83.8	15.25
chr1	12660217	12661922	-25.2532	26	1.9e-05	56.013	30.76
chr1	12681823	12682850	-37.7689	22	9.2e-11	53.803	16.034
chr1	13833222	13833353	-42.5833	4	7.5e-05	52.583	10
chr1	13850478	13851036	-34.9167	5	0.00015	48.667	13.75
chr1	13847566	13848082	-41.2892	17	9.9e-08	74.039	32.75
chr1	13866618	13867806	-50.8175	21	2.1e-11	71.27	20.452
chr1	13869870	13871001	-26.6533	25	9.1e-05	36.493	9.84
chr1	14081138	14081650	-54.35	5	7.4e-05	79.8	25.45
chr1	14118656	14119239	-69.8958	4	8.5e-05	78.333	8.4375
chr1	14130203	14130260	-48.5499	5	0.00041	84.4	35.85
chr1	15255950	15256638	-11.2824	18	0.00079	30.185	18.903
chr1	15282423	15282751	-35.0208	4	0.00055	63.833	28.812
chr1	15450390	15450642	-52.5	5	6e-05	81.2	28.7
chr1	15586778	15587076	-53.1	5	1.9e-05	75.8	22.7
chr1	15609745	15610431	-59.5625	4	5.4e-06	81.25	21.688
chr1	15664022	15664448	-39.3519	9	2.3e-06	77.963	38.611
chr1	15697284	15697890	-55.8667	15	6.7e-12	70.4	14.533
chr1	15815561	15816282	-38.6346	13	7.7e-08	59.846	21.212
chr1	15876892	15877440	-42.0833	5	0.00041	73.133	31.05
chr1	15953470	15954506	-45.7667	5	0.00074	72.267	26.5
chr1	15956976	15957456	-36.4405	7	0.00025	76.333	39.893
chr1	16054070	16054683	-63.5111	15	7.8e-14	82.844	19.333
chr1	16061654	16062088	-61.1071	7	8.5e-08	73.143	12.036
chr1	16065890	16066003	-56.3333	8	5.1e-07	81.583	25.25
chr1	16090572	16091184	-65.8712	11	1.4e-11	73.485	7.6136
chr1	16091976	16092324	-60.6333	10	2.2e-08	70.033	9.4
chr1	16113204	16113691	-42.6019	9	2.8e-05	71.074	28.472
chr1	16178451	16179252	-40.2738	7	8.4e-05	60.667	20.393
chr1	16403458	16403820	-47.2917	10	8.3e-08	61.067	13.775
chr1	16573414	16573958	-28.3	5	0.00012	39.4	11.1
chr1	16580604	16581424	-46.6667	7	5.2e-06	53.952	7.2857
chr1	16613772	16614546	-44.3229	8	7.4e-05	81.667	37.344
chr1	16625252	16625577	-52.5595	7	2.5e-05	91.381	38.821
chr1	16666984	16667842	-67.0119	7	1.3e-08	86.905	19.893
chr1	16712977	16713528	-45.5	5	0.00062	79.6	34.1
chr1	16720038	16720264	-59.5208	4	2.8e-05	80.083	20.562
chr1	16785116	16785732	-52.0238	7	4.4e-05	86.81	34.786
chr1	16786012	16786373	-54.8	5	3.1e-05	81.6	26.8
chr1	17301846	17302081	-55	6	9.1e-05	73.333	18.333
chr1	17373692	17373824	-32.5	5	0.0005	83.8	51.3
chr1	17440415	17440818	-30.625	6	0.00068	36.667	6.0417
chr1	17739028	17739274	-65.35	5	5.7e-06	77.4	12.05
chr1	17878369	17879091	-40.9583	10	0.00016	55.033	14.075
chr1	17887751	17888558	-34.2792	20	6.2e-07	61.167	26.887
chr1	17891216	17891500	-60.2833	5	4.5e-06	80.133	19.85
chr1	17892206	17892302	-34.375	4	0.00053	53.5	19.125
chr1	17893276	17893692	-49.2593	9	4.4e-06	70.148	20.889
chr1	17895376	17896763	-17.3875	20	0.00039	24.15	6.7625
chr1	17901816	17902098	-68.5333	5	6e-08	74.733	6.2
chr1	17916962	17917174	-56.5833	4	0.0006	81.333	24.75
chr1	17920426	17920804	-30.4	5	0.00012	41.2	10.8
chr1	17926274	17926998	-63.2188	8	1.5e-07	80.625	17.406
chr1	17946617	17947049	-51.0833	10	3.2e-06	64.433	13.35
chr1	17996356	17996554	-47.4405	7	2.2e-06	56.619	9.1786
chr1	18214306	18214852	-41.8571	14	1.6e-09	53.357	11.5
chr1	19449018	19449758	-43.1786	14	6.2e-06	74.571	31.393
chr1	19529855	19530348	-47.9833	5	0.00092	64.333	16.35
chr1	19558735	19559856	-55.4667	5	1.5e-05	87.267	31.8
chr1	19747750	19748312	-48.9833	5	0.00028	68.533	19.55
chr1	19771861	19772836	-16.4872	13	1.3e-05	30.333	13.846
chr1	19783874	19784602	-40.2424	11	0.00012	71.515	31.273
chr1	19785266	19785707	-58.1833	5	0.00027	63.333	5.15
chr1	19789742	19790093	-35.8333	4	0.00057	75.333	39.5
chr1	19791640	19792359	-58.8958	4	2.7e-05	74.083	15.188
chr1	19803118	19803390	-44.0417	6	2.6e-05	83.167	39.125
chr1	19805913	19807238	-28.0119	14	0.00015	47.619	19.607
chr1	19939077	19940306	-42.3278	15	1.5e-07	69.111	26.783
chr1	20062128	20062630	-56.0278	9	4.4e-07	70.333	14.306
chr1	20064508	20065014	-60.1667	5	3.4e-06	71.867	11.7
chr1	20141580	20141808	-40.6528	6	1.4e-05	73.611	32.958
chr1	20205239	20205570	-24.3833	10	0.00011	40.633	16.25
chr1	20471354	20471684	-36.4524	7	4.5e-05	43.524	7.0714
chr1	20546280	20546810	-23.375	6	0.00041	34.167	10.792
chr1	20628476	20628956	-54.5833	4	8.2e-07	63.333	8.75
chr1	20860991	20861602	-56.5357	7	5.3e-08	62.857	6.3214
chr1	20881549	20882300	-29.9286	7	0.00068	41.857	11.929
chr1	20942684	20943316	-38.9222	15	1e-08	47.556	8.6333
chr1	20963250	20963666	-45.9167	5	0.00018	85.867	39.95
chr1	20980770	20980977	-37.4074	9	0.00014	64.963	27.556
chr1	21361025	21362904	-48.6367	25	7.2e-12	67.347	18.71
chr1	21594768	21596598	-39.2867	25	2.1e-11	59.267	19.98
chr1	21603660	21604316	-36.9352	9	5.6e-06	40.852	3.9167
chr1	21652286	21652782	-31.9167	16	9.1e-06	54.917	23
chr1	21867794	21869065	-38.5833	13	2.4e-05	61.949	23.365
chr1	21965122	21965982	-54.075	10	7.6e-10	66.1	12.025
chr1	21992406	21992977	-42.8167	5	1.9e-05	53.867	11.05
chr1	21993262	21993487	-44.1296	9	4.2e-05	73.519	29.389
chr1	22091126	22091878	-37.775	10	0.00058	52.6	14.825
chr1	22196085	22196741	-36.974	16	9.9e-07	45.396	8.4219
chr1	22202120	22202308	-40.8889	9	4.7e-05	71.444	30.556
chr1	22217413	22217812	-60.2667	5	6e-05	84.867	24.6
chr1	22220446	22221766	-26.0513	13	0.00059	44.359	18.308
chr1	22234679	22235134	-37.9896	8	0.00021	66.958	28.969
chr1	22269418	22270065	-41.4213	18	2.9e-07	52.574	11.153
chr1	22279741	22280208	-52.1042	4	0.00022	87.167	35.062
chr1	22282860	22284186	-29.2572	23	2.9e-07	40.899	11.641
chr1	22374848	22375373	-33.3542	4	0.00065	51.917	18.562
chr1	22415028	22416680	-26.7812	8	0.001	70.125	43.344
chr1	22791529	22791772	-72.55	5	1.4e-07	92.6	20.05
chr1	22856639	22857178	-54.7222	6	0.00034	76.222	21.5
chr1	23152905	23153678	-41.4917	10	3e-05	57.967	16.475
chr1	23155032	23155738	-33.2024	14	0.0001	72.024	38.821
chr1	23168311	23169086	-43.6176	17	8.2e-09	57.176	13.559
chr1	23246940	23247766	-31.8611	9	4.2e-05	51.111	19.25
chr1	23248052	23248558	-39.2778	6	2.7e-05	46.444	7.1667
chr1	23486752	23487774	-40.1333	5	0.00042	64.933	24.8
chr1	23733634	23734325	-58.8214	7	1.2e-07	70	11.179
chr1	24174608	24176148	-38.0256	13	0.00014	55.026	17
chr1	24246249	24247840	-25.3986	23	0.00016	38.551	13.152
chr1	24250430	24250961	-56.4762	7	2.8e-07	68.476	12
chr1	24402620	24402744	-48.875	4	9.4e-05	82.5	33.625
chr1	24403769	24404338	-58.9333	15	2.6e-14	62.133	3.2
chr1	24407804	24407961	-80.7708	4	2.1e-06	88.333	7.5625
chr1	24406614	24407154	-54.7955	11	6.4e-09	62.545	7.75
chr1	24416876	24416944	-58.6875	4	2.7e-06	60.25	1.5625
chr1	24422794	24423334	-39.2708	8	0.0003	51.583	12.312
chr1	24425472	24426230	-52.8	15	1.1e-07	63.8	11
chr1	24428718	24430222	-44.6623	19	4.2e-11	59.912	15.25
chr1	24446332	24447458	-17.9115	18	3.3e-06	29.926	12.014
chr1	25028735	25029314	-42.5104	8	0.00037	57.667	15.156
chr1	25045366	25045512	-22.9167	4	5.4e-05	28.667	5.75
chr1	25061870	25063067	-24.9035	19	0.00084	32.404	7.5
chr1	25078242	25078979	-36.9028	6	6e-05	64.111	27.208
chr1	25579290	25579500	-65.3958	4	7.5e-05	71.333	5.9375
chr1	25627060	25627870	-30.3656	4	7.4e-05	31.75	1.3844
chr1	25759632	25760682	-36.8667	5	0.00041	49.667	12.8
chr1	25800904	25801586	-44.3438	8	0.00031	68.125	23.781
chr1	25810414	25811748	-51.9444	12	3.5e-11	68.528	16.583
chr1	25857674	25857864	-37.2619	7	0.00036	76.762	39.5
chr1	25949100	25949479	-60.8833	5	4.5e-06	83.733	22.85
chr1	25978752	25979096	-79.9722	6	2.9e-08	90.056	10.083
chr1	25980345	25980586	-41.5625	4	0.00055	69.5	27.938
chr1	25985269	25986116	-23.3333	13	8.2e-07	28.487	5.1538
chr1	25989953	25990276	-65.0521	8	5.6e-10	88.708	23.656
chr1	25990810	25991190	-57.5417	4	0.00015	72.667	15.125
chr1	26024153	26024451	-49.7708	4	0.00099	77.333	27.562
chr1	26063358	26063893	-47.0625	8	3.9e-06	67.875	20.812
chr1	26093314	26093554	-67.4167	6	2.9e-07	77.833	10.417
chr1	26364358	26365028	-41.6875	8	0.0004	65.5	23.812
chr1	26398842	26399670	-48.0972	12	5.3e-07	63.472	15.375
chr1	26439922	26441832	-36.279	23	1.1e-08	69.768	33.489
chr1	26563528	26564504	-57.1528	6	6e-07	71.944	14.792
chr1	26565181	26565612	-50.125	4	9e-06	89.5	39.375
chr1	26583339	26584460	-68.6481	9	1.4e-09	87.481	18.833
chr1	26580477	26582787	-56.9048	28	4.4e-19	75.905	19
chr1	26602054	26605165	-32.3222	15	0.00038	65.889	33.567
chr1	26858769	26859378	-67.5952	7	1.8e-05	91.81	24.214
chr1	26886598	26886808	-70.5833	4	0.00015	88.333	17.75
chr1	27066453	27067234	-37.375	4	0.001	81	43.625
chr1	27125725	27126916	-32.2847	12	7.5e-05	53.139	20.854
chr1	27154315	27155570	-31.0278	15	0.00034	55.244	24.217
chr1	27267912	27268395	-61.2667	10	3.5e-11	84.667	23.4
chr1	27272310	27272623	-44.8889	6	4e-05	70.389	25.5
chr1	27336053	27337770	-43.5833	20	4.4e-15	60.933	17.35
chr1	27457010	27457752	-48.1389	6	0.0007	59.389	11.25
chr1	27458760	27459560	-50.5455	11	3e-09	68.273	17.727
chr1	27464238	27465180	-25.4853	17	2.6e-06	47.235	21.75
chr1	27845678	27846514	-11.38	25	0.00071	27.48	16.1
chr1	27868522	27869911	-14.7816	29	0.00076	26.333	11.552
chr1	28082352	28082780	-68.6875	4	1.4e-05	90	21.312
chr1	28275590	28275853	-62.3611	6	4.5e-07	88.611	26.25
chr1	28393380	28394293	-47.7292	4	4.2e-05	75.417	27.688
chr1	28538310	28538614	-75.1	5	2.7e-06	87.8	12.7
chr1	28571230	28571998	-47.1618	17	2.8e-09	61.588	14.426
chr1	28980981	28981249	-55.9333	5	3e-05	71.333	15.4
chr1	29081373	29083634	-20.6603	13	0.00085	49.256	28.596
chr1	29265999	29266169	-56.0595	7	8.9e-07	86.095	30.036
chr1	29310094	29310706	-73.6667	14	5.6e-16	92.167	18.5
chr1	29533794	29534269	-54.2667	5	0.00018	76.067	21.8
chr1	29550728	29551178	-48.9167	4	0.00012	84.417	35.5
chr1	30372902	30373875	-11.3261	23	4e-05	17.261	5.9348
chr1	30994897	30996818	-23.0379	22	4.9e-05	28.879	5.8409
chr1	30998764	31000938	-26.3095	28	1.3e-06	43.31	17
chr1	31155350	31155876	-56.3167	5	0.00012	71.867	15.55
chr1	31207926	31208344	-44.6806	6	7.2e-07	53.056	8.375
chr1	31378592	31379076	-60.9375	4	0.00021	76	15.063
chr1	31435478	31436024	-37.5417	4	0.00063	61.167	23.625
chr1	31479033	31479730	-50.7222	6	7.1e-05	66.389	15.667
chr1	31575525	31575946	-60.45	5	1.6e-06	83.8	23.35
chr1	31854217	31855850	-22.9722	9	0.00059	35.222	12.25
chr1	32033512	32033844	-76.0357	7	3e-10	94.571	18.536
chr1	32034271	32035262	-52.1198	16	1.8e-11	63.042	10.922
chr1	32047908	32048910	-35.381	14	2.1e-05	62.452	27.071
chr1	32087558	32088236	-60.197	11	1.4e-09	84.061	23.864
chr1	32091957	32092424	-39.0357	14	4.3e-06	57	17.964
chr1	32106450	32107410	-50.0556	6	5e-05	75.722	25.667
chr1	32394240	32394752	-31.5833	4	0.0002	49.333	17.75
chr1	32485969	32487293	-48.5833	6	1.7e-06	65	16.417
chr1	32631408	32631507	-39.875	4	0.0002	70.75	30.875
chr1	33329831	33330226	-82.9667	5	5.4e-07	90.267	7.3
chr1	33386401	33386816	-62.1429	7	6.3e-06	82.286	20.143
chr1	33454920	33455319	-67.1042	4	0.00021	79.417	12.312
chr1	33464356	33465208	-40.4833	10	0.00019	63.033	22.55
chr1	33476399	33478060	-38.2292	8	1e-05	51.417	13.188
chr1	33727032	33727729	-41.8125	8	2.2e-06	66.5	24.688
chr1	33790890	33791361	-62.1042	8	2.1e-09	69.542	7.4375
chr1	33798563	33798881	-66.9333	5	1.6e-06	81.333	14.4
chr1	33799998	33801062	-47.0909	11	8.2e-07	60.818	13.727
chr1	33827108	33827581	-38.6667	8	0.00021	55.167	16.5
chr1	33835960	33836512	-52.125	6	2.4e-06	62	9.875
chr1	33832597	33833770	-32.9904	26	6e-06	43.923	10.933
chr1	33839908	33840590	-50.7292	4	0.00012	77.667	26.938
chr1	33864782	33866373	-50.6875	8	9.4e-06	57.5	6.8125
chr1	33875798	33876409	-36.9667	5	0.00014	50.667	13.7
chr1	33879906	33880930	-50.0556	6	4.7e-06	66.722	16.667
chr1	33921240	33922376	-39.7986	12	3e-06	60.111	20.312
chr1	33931810	33932290	-37.9792	8	0.00015	54.542	16.562
chr1	33980633	33981525	-38.475	10	5.1e-07	62.2	23.725
chr1	34040350	34041747	-44.5714	14	4.2e-05	58.286	13.714
chr1	34526307	34526992	-43.4083	10	3.8e-05	74.033	30.625
chr1	35291154	35291931	-18.287	9	0.00059	49.593	31.306
chr1	35972872	35975440	-35.9936	13	5e-07	61.59	25.596
chr1	36001646	36004843	-26.4841	21	2.4e-05	48.508	22.024
chr1	36026213	36026821	-57.0086	29	1.2e-23	63.828	6.819
chr1	36316786	36318370	-43.4167	7	0.0003	62.095	18.679
chr1	36358718	36359224	-58.1167	5	5.6e-06	91.067	32.95
chr1	36642860	36643126	-58.6042	4	4.5e-05	66.667	8.0625
chr1	36665692	36666320	-47.6019	9	3.6e-08	51.63	4.0278
chr1	36692032	36692662	-52.9815	9	2.9e-09	86.481	33.5
chr1	36701644	36702238	-54.8889	6	7.5e-06	73.222	18.333
chr1	36719850	36720983	-60.6833	5	0.00042	82.333	21.65
chr1	36814900	36815794	-22.4958	20	0.00061	79.983	57.487
chr1	36837094	36837342	-47.6454	4	0.00019	69.583	21.938
chr1	36848023	36848250	-71.1667	4	9.3e-06	93.917	22.75
chr1	36848670	36849228	-56.7778	9	5.3e-08	74.222	17.444
chr1	36884726	36885525	-46.2639	6	0.00046	76.389	30.125
chr1	38481207	38482100	-54.3214	7	1.8e-06	66.571	12.25
chr1	39304935	39305569	-26.3846	13	0.00037	44.308	17.923
chr1	39439392	39439672	-65.8333	6	9.4e-07	75.333	9.5
chr1	39462177	39463906	-34.756	14	1.4e-05	69.452	34.696
chr1	39502430	39502700	-49.7708	4	4.4e-05	82.333	32.562
chr1	39782890	39783162	-59.6071	7	3.1e-08	70.857	11.25
chr1	39850911	39851524	-34.6439	11	0.00013	47.485	12.841
chr1	39951066	39951406	-36.4167	11	3.2e-06	62.303	25.886
chr1	40030048	40030284	-38.625	6	3.8e-06	47.5	8.875
chr1	40088728	40089178	-69.9167	7	6.1e-09	78.095	8.1786
chr1	40121239	40121954	-48.1833	5	9.3e-05	69.533	21.35
chr1	40129772	40130087	-57.8188	12	9.6e-09	82.444	24.626
chr1	40173140	40173488	-52.8833	5	5.5e-07	58.533	5.65
chr1	40343286	40344752	-41.4167	9	0.00062	68.889	27.472
chr1	40391998	40392935	-41.8536	12	7.7e-08	50.5	8.6464
chr1	40500168	40500927	-49.375	6	7.2e-05	70.833	21.458
chr1	40519288	40519845	-43.9156	7	7.8e-06	54.238	10.322
chr1	40550416	40550742	-12.8611	9	2.3e-07	19.667	6.8056
chr1	40889257	40890319	-59.1742	11	1.4e-08	72.515	13.341
chr1	41057504	41058130	-42.8646	8	9.7e-05	59.583	16.719
chr1	41075392	41076126	-46.4352	9	4.7e-06	80.852	34.417
chr1	41090872	41091518	-30.6562	8	0.00029	50.875	20.219
chr1	41180621	41180793	-53.0833	7	1.6e-07	97.476	44.393
chr1	41181532	41184534	-41.4271	16	2.3e-06	73.833	32.406
chr1	41226847	41227338	-37.9583	6	0.00034	54.333	16.375
chr1	41234282	41234614	-19.9	5	0.0009	26.6	6.7
chr1	41250661	41251075	-46.0227	11	2.7e-07	82.091	36.068
chr1	41256494	41256772	-64.9667	5	7.4e-06	85.667	20.7
chr1	41325356	41325880	-55.1742	11	9.7e-08	73.424	18.25
chr1	41347832	41348174	-76.9167	2	0.00014	87.667	10.75
chr1	41388646	41389086	-25.8939	11	0.00021	40.03	14.136
chr1	41453316	41453600	-43.0625	4	0.00063	88.5	45.438
chr1	41822747	41824386	-19.5385	26	0.00018	32.769	13.231
chr1	41830187	41830366	-42.1333	5	0.0005	72.933	30.8
chr1	41864546	41865348	-25.5208	16	0.00019	37.771	12.25
chr1	41884510	41885152	-37.9167	14	2.5e-06	58.881	20.964
chr1	41904913	41905596	-58.869	7	7.1e-08	80.333	21.464
chr1	41922456	41922856	-55.4722	6	2.6e-05	78.389	22.917
chr1	41949904	41950703	-18.234	26	0.00018	26.859	8.625
chr1	41967348	41967424	-48.6833	5	7.2e-06	87.933	39.25
chr1	42012294	42012762	-57.0625	4	0.0004	72.25	15.188
chr1	42083662	42084228	-62.4167	12	1.4e-09	82.75	20.333
chr1	42146962	42147756	-34.1364	11	2.2e-06	58.636	24.5
chr1	42162106	42162392	-53	6	1.2e-06	79.833	26.833
chr1	42230318	42231310	-25.0595	7	0.00025	34.952	9.8929
chr1	42242520	42243130	-45.7396	8	8.1e-05	83.333	37.594
chr1	42279637	42280219	-50.5833	5	0.00014	61.533	10.95
chr1	42309556	42310289	-43.1042	8	1.5e-06	51.542	8.4375
chr1	42313340	42314168	-52.8571	7	7.4e-06	71.571	18.714
chr1	42326612	42326758	-64.0625	4	7.4e-05	85	20.938
chr1	42331743	42332418	-62.6042	4	5.1e-05	84.417	21.812
chr1	42340398	42341537	-41.1591	11	4e-06	54.818	13.659
chr1	42360004	42360612	-57.9333	5	3e-05	82.333	24.4
chr1	42356172	42357893	-30.1706	21	4e-06	43.825	13.655
chr1	42368306	42368561	-47.2083	8	1.7e-05	72.458	25.25
chr1	42446572	42446976	-34.0667	5	0.00033	65.067	31
chr1	42512351	42513105	-36.875	6	0.00019	60.667	23.792
chr1	42636862	42637250	-50.8958	8	8.7e-08	85.458	34.562
chr1	42637730	42639441	-30.392	27	5.9e-09	41.309	10.917
chr1	42691458	42692201	-31.9083	10	0.00047	44.433	12.525
chr1	42882732	42883269	-46.7083	4	0.00026	65.833	19.125
chr1	43251818	43252238	-58.2667	5	7.2e-06	80.867	22.6
chr1	43459242	43459818	-48.9643	7	3.7e-05	63.286	14.321
chr1	43602744	43603097	-44.375	8	1.4e-06	80.875	36.5
chr1	43603347	43604026	-47.5278	6	0.00013	71.778	24.25
chr1	43700680	43701760	-35.8974	13	3.2e-06	53.59	17.692
chr1	43704398	43705032	-59.8095	7	1.6e-05	85.524	25.714
chr1	43913864	43914660	-37.2125	20	1.3e-08	58.75	21.538
chr1	44137186	44137510	-44.6389	6	3.1e-05	86.889	42.25
chr1	44197776	44198456	-38.0208	4	0.00025	60.833	22.812
chr1	44316284	44316732	-41.4833	5	0.0009	60.333	18.85
chr1	45116034	45116546	-67.057	19	9.4e-19	80.807	13.75
chr1	45272824	45273578	-23.4702	14	4.7e-06	32.81	9.3393
chr1	45814424	45815674	-51.3333	6	8.8e-05	60.833	9.5
chr1	45974092	45974752	-36.2986	12	1.1e-06	61.944	25.646
chr1	46055614	46056766	-37.3947	19	4.6e-05	43.737	6.3421
chr1	46139505	46140534	-59.1591	11	3.4e-08	77.455	18.295
chr1	46147702	46148768	-35.7083	4	0.00064	60.333	24.625
chr1	46387482	46388405	-41.3137	17	8.4e-09	61.314	20
chr1	46562223	46562388	-42.1042	4	0.0001	63.917	21.812
chr1	46572716	46572872	-52.3542	4	0.00033	65.667	13.312
chr1	46637575	46637860	-46.45	5	0.00012	66	19.55
chr1	46653048	46653602	-42.4286	7	5.3e-05	73.714	31.286
chr1	46770851	46771013	-36.3333	4	0.001	49.083	12.75
chr1	46772626	46775147	-23.7235	22	1.4e-05	62.394	38.67
chr1	47038946	47039412	-68.5	5	7.6e-05	91	22.5
chr1	47073182	47073733	-63.1875	4	2.1e-06	92.5	29.312
chr1	47108335	47110888	-52.3333	5	3e-05	88.333	36
chr1	48229236	48229886	-33.5333	10	2.5e-05	49.333	15.8
chr1	48230767	48231285	-50.3333	8	4.6e-05	71.333	21
chr1	48238722	48239064	-54.8833	5	0.0005	83.533	28.65
chr1	48248235	48248693	-59.35	5	7.5e-05	70.4	11.05
chr1	48485288	48485813	-73.6667	5	5.7e-06	79.067	5.4
chr1	51345776	51346306	-56.0167	5	0.0005	74.067	18.05
chr1	51420928	51421994	-35.7083	4	0.00098	54.583	18.875
chr1	51715458	51715963	-56.8333	4	0.00014	73.583	16.75
chr1	52026616	52027462	-55.2976	7	7.7e-07	73.476	18.179
chr1	52028384	52028801	-67.4352	9	3.4e-11	93.074	25.639
chr1	52049022	52049674	-23.7348	11	0.00048	35.939	12.205
chr1	52102754	52103060	-50.6667	4	5.6e-05	61.167	10.5
chr1	52197505	52199413	-38.5965	19	1.2e-06	72.018	33.421
chr1	52316340	52316944	-37.9167	7	0.00051	57.952	20.036
chr1	52624753	52625114	-45.2333	5	2.4e-05	94.533	49.3
chr1	53069408	53070470	-31.725	10	0.00014	60.4	28.675
chr1	53124154	53124677	-41.3	5	0.0005	58.6	17.3
chr1	53198160	53198323	-41.2333	5	0.00012	72.333	31.1
chr1	53203254	53204414	-47.7222	9	1.7e-06	77.778	30.056
chr1	53381666	53381876	-68.2292	4	9.4e-06	85.417	17.188
chr1	53486558	53486795	-44.6667	6	3e-06	71.833	27.167
chr1	53539530	53539976	-44.3833	10	9.6e-07	67.133	22.75
chr1	53557508	53558032	-34.6346	13	2.4e-05	48.692	14.058
chr1	53642259	53642601	-44.3571	7	0.00017	53.429	9.0714
chr1	54433266	54433674	-53.8125	4	0.00032	75.75	21.938
chr1	54713257	54713772	-34.0938	8	0.00022	85	50.906
chr1	54756358	54756909	-44.3667	10	7.5e-07	65.667	21.3
chr1	54768601	54769077	-65.4551	13	5.1e-12	82.821	17.365
chr1	54775694	54775880	-31.4048	7	8.4e-05	66.19	34.786
chr1	54816038	54816476	-39.125	6	0.00058	61.167	22.042
chr1	54823492	54825509	-26.2284	27	1.2e-06	49.802	23.574
chr1	54831172	54831934	-25.7315	9	0.00045	45.259	19.528
chr1	54845560	54846284	-17.9757	24	2.5e-05	27.361	9.3854
chr1	55016796	55017510	-47.2315	9	4.9e-08	58.37	11.139
chr1	55023577	55024776	-19.5889	15	0.00017	26.422	6.8333
chr1	55026522	55026814	-69.8333	7	6.5e-08	91.333	21.5
chr1	55085424	55085677	-31.5625	4	0.00031	46.5	14.938
chr1	55315560	55316186	-54.25	5	3e-05	90.6	36.35
chr1	55532541	55533682	-27.0833	19	0.00026	39.912	12.829
chr1	55621219	55621987	-41.9167	5	1.5e-05	46.467	4.55
chr1	55676303	55678542	-22.2321	14	0.00062	43.286	21.054
chr1	55827934	55828891	-48.125	4	0.00053	62.5	14.375
chr1	56038482	56038730	-44.0667	5	0.00022	87.067	43
chr1	56404094	56404788	-41.3125	8	9.9e-06	47.375	6.0625
chr1	56813757	56814150	-39.9792	4	0.00067	80.417	40.438
chr1	56820641	56821932	-29.6146	8	0.00077	49.083	19.469
chr1	56839594	56842626	-27.5247	27	1.4e-06	37.617	10.093
chr1	56903008	56903985	-45.3056	3	0.00096	67.556	22.25
chr1	56911918	56912836	-40.9271	8	0.00047	60.833	19.906
chr1	56997365	56998724	-30.4815	9	0.00026	54.037	23.556
chr1	57000170	57000418	-48	5	6e-05	57	9
chr1	57011192	57011853	-78.1212	11	1.7e-12	89.212	11.091
chr1	57026940	57027520	-58	4	0.0002	82.5	24.5
chr1	57031737	57032117	-38.4861	6	0.0008	45.278	6.7917
chr1	57038268	57039622	-38.4417	10	0.00072	56.067	17.625
chr1	57042385	57043504	-43.5833	5	9.4e-05	47.133	3.55
chr1	57148126	57150046	-73.0208	4	2.7e-05	89.333	16.312
chr1	57177932	57179208	-43.3542	8	2e-05	67.042	23.688
chr1	57260271	57261302	-42.8333	5	2.7e-06	58.333	15.5
chr1	57262754	57266166	-23.9811	22	0.00072	56.47	32.489
chr1	57284510	57284906	-26.2361	6	4e-05	32.444	6.2083
chr1	57363307	57363930	-44.7708	4	0.00013	54.583	9.8125
chr1	57592458	57593090	-26.1528	6	0.00024	49.778	23.625
chr1	57787382	57787773	-46.3125	4	8.1e-07	50.25	3.9375
chr1	57960336	57960928	-44.2333	5	0.00012	56.533	12.3
chr1	58375956	58377342	-48.4653	12	1.6e-08	73.361	24.896
chr1	58618174	58618844	-49.15	5	0.00022	79.6	30.45
chr1	58856806	58857151	-68.7708	4	8.2e-06	77.583	8.8125
chr1	59146632	59147455	-35.0952	7	0.00042	56.095	21
chr1	59187092	59187330	-56.6042	4	9.1e-05	76.167	19.562
chr1	59220760	59221574	-59.7963	9	5.3e-08	72.519	12.722
chr1	59437389	59438003	-53.3333	5	5.6e-07	59.733	6.4
chr1	59448168	59449570	-30.9394	11	4.8e-05	49.121	18.182
chr1	59606346	59609130	-29.1327	27	1.8e-06	62.79	33.657
chr1	60322026	60323226	-30.1528	6	0.00058	43.611	13.458
chr1	60387727	60387930	-62.35	5	5.9e-08	81.6	19.25
chr1	60408696	60409214	-50.4444	6	6e-07	60.778	10.333
chr1	61364023	61365892	-44.3333	14	1.6e-07	67.905	23.571
chr1	61368740	61371201	-34.95	25	1.4e-12	43.96	9.01
chr1	61403383	61403740	-59.5625	4	8.4e-06	90.5	30.938
chr1	61416078	61416671	-25.9048	7	0.00057	42.333	16.429
chr1	61557210	61561006	-32.4875	20	0.0002	62.3	29.812
chr1	61589953	61592887	-27.3851	29	1.2e-05	42.816	15.431
chr1	61639777	61640248	-71.1667	5	6e-08	78.867	7.7
chr1	61644374	61645178	-38.9048	7	0.0005	81.476	42.571
chr1	61656994	61657425	-41.3958	4	0.00032	68.583	27.188
chr1	61664088	61664532	-57.6667	7	3.2e-07	76.524	18.857
chr1	61684031	61684144	-47.0833	4	0.00059	87.583	40.5
chr1	61706688	61708516	-31.2292	12	0.00091	48.5	17.271
chr1	61742783	61743271	-30.9028	6	0.00015	41.778	10.875
chr1	61781744	61782402	-33.5278	6	0.00059	60.611	27.083
chr1	61835888	61836249	-42.2	5	5.4e-07	51.4	9.2
chr1	62283917	62284338	-44.7917	4	0.00045	63.167	18.375
chr1	62335094	62335977	-84.8235	17	2.9e-18	93	8.1765
chr1	62345442	62346578	-51.037	9	1.2e-05	67.037	16
chr1	62421328	62422808	-57.787	9	3.1e-07	88.481	30.694
chr1	62417173	62420486	-49.3627	17	2.9e-10	60.039	10.676
chr1	62438570	62439871	-52.553	11	1e-06	77.939	25.386
chr1	62478252	62478904	-59.5595	7	2.9e-07	90.667	31.107
chr1	62487671	62488462	-46.4	5	0.00022	69.4	23
chr1	62490294	62491172	-40.4583	6	8.5e-05	67.833	27.375
chr1	62500486	62500816	-51.25	4	0.00034	73.5	22.25
chr1	62524198	62525063	-27.6146	8	0.00013	45.208	17.594
chr1	62533774	62536686	-32.8596	19	9.6e-06	52.754	19.895
chr1	62575610	62576118	-37.5556	6	0.00023	76.889	39.333
chr1	63447137	63447458	-41.8333	5	6.1e-05	45.933	4.1
chr1	64054972	64056579	-47.8009	18	3e-09	72.759	24.958
chr1	64060916	64061959	-58.9167	5	7.5e-05	83.467	24.55
chr1	64073106	64073300	-71.6458	4	0.00041	80.083	8.4375
chr1	64125251	64125509	-61.6333	5	9.2e-06	77.333	15.7
chr1	64153839	64154182	-64.9667	5	1.9e-07	86.267	21.3
chr1	64652143	64652658	-41.1061	11	1.4e-06	75.97	34.864
chr1	64662032	64662640	-47.2708	8	0.00013	84.708	37.438
chr1	64759570	64759908	-59.7671	4	2.6e-06	71.083	11.316
chr1	65289700	65290240	-26.6071	7	8.6e-05	29	2.3929
chr1	65340299	65341642	-23.6579	19	0.00019	48.632	24.974
chr1	65398834	65399529	-39.5682	11	2e-05	60	20.432
chr1	65506688	65507002	-54.1875	8	1e-05	76	21.812
chr1	65525462	65526321	-29.9286	7	0.00093	51.429	21.5
chr1	65616258	65616662	-31.1833	5	0.00074	58.133	26.95
chr1	65620220	65620295	-72.1	5	5.9e-08	87.2	15.1
chr1	65628840	65629124	-63.9048	7	4e-07	88.333	24.429
chr1	65640230	65642552	-23.9494	28	1.2e-07	34.155	10.205
chr1	65679080	65679727	-33.8833	5	0.00014	57.333	23.45
chr1	65784596	65785288	-72.2083	4	2.9e-06	88.833	16.625
chr1	66733244	66733776	-50.375	4	0.00026	69.75	19.375
chr1	66800980	66801861	-32.7083	8	0.00061	44.208	11.5
chr1	67824396	67825076	-61.9667	5	3.8e-05	85.267	23.3
chr1	68002842	68003407	-56.4286	7	9.6e-06	88	31.571
chr1	68038259	68039164	-65.0926	9	2.5e-08	82.481	17.389
chr1	68050602	68050928	-86.8667	5	5.9e-08	97.067	10.2
chr1	68449356	68450240	-67.0208	4	8.5e-06	88.833	21.812
chr1	68614982	68615924	-40.3667	10	0.0001	68.167	27.8
chr1	70730442	70731080	-60.6786	7	2.2e-06	68.429	7.75
chr1	71459767	71460134	-44.3958	4	0.00019	75.583	31.188
chr1	71537016	71537768	-59.25	5	5.9e-05	71	11.75
chr1	72103477	72104469	-44.4028	6	1.9e-06	52.611	8.2083
chr1	72107441	72108086	-50.75	4	0.00016	61.75	11
chr1	73027880	73030786	-28.1429	7	0.00025	50.143	22
chr1	74807327	74808059	-48.6042	4	0.00043	53.917	5.3125
chr1	74845206	74846710	-50.2865	16	7.8e-10	70.208	19.922
chr1	74950944	74951498	-52.8958	4	2.6e-05	68.583	15.688
chr1	74978114	74978841	-38.4306	6	0.00096	56.056	17.625
chr1	77230231	77231286	-14.6964	28	0.00047	29.679	14.982
chr1	78117239	78117624	-52.3	5	2e-05	84.4	32.1
chr1	78210378	78210620	-46.1667	4	2.8e-05	67.417	21.25
chr1	78358042	78359750	-51.7667	15	4.5e-10	86.667	34.9
chr1	78365459	78367858	-41.15	15	4.7e-06	53	11.85
chr1	78462488	78462796	-64.3833	5	5.5e-07	93.333	28.95
chr1	78475512	78477149	-52.881	7	9.1e-07	81.095	28.214
chr1	78514967	78515340	-46.7	5	1.7e-06	58.2	11.5
chr1	78521054	78521754	-35.7083	4	0.00061	61.083	25.375
chr1	79944438	79945084	-41.5833	8	0.00053	66.333	24.75
chr1	81469499	81470019	-59.625	4	8.7e-06	70.25	10.625
chr1	81687318	81687594	-63.8125	4	0.00022	81.75	17.938
chr1	81775604	81777172	-25.6875	8	0.0006	45.625	19.938
chr1	81911750	81912260	-63.2812	8	2.9e-08	74	10.719
chr1	81974723	81975333	-22.131	7	5.8e-06	26.667	4.5357
chr1	82274134	82274868	-20.2778	9	0.00037	29.333	9.0556
chr1	82276927	82279550	-30.6198	16	3.8e-05	60.667	30.047
chr1	84267281	84268408	-38.1167	5	0.00089	52.067	13.95
chr1	84840740	84841354	-47	4	0.00012	51	4
chr1	84898688	84899988	-30.803	11	5.6e-05	32.939	2.1364
chr1	84964404	84965232	-48.3958	4	5e-06	74.583	26.188
chr1	85068458	85070596	-36.6364	22	1.8e-07	69.091	32.455
chr1	85097790	85098012	-50.9375	4	0.0002	52.5	1.5625
chr1	85261662	85263732	-34.0294	17	1.4e-05	71.882	37.853
chr1	85320960	85321724	-47.1	5	0.00018	73.2	26.1
chr1	85379012	85379500	-52.5625	4	5.8e-05	62.5	9.9375
chr1	85608252	85608791	-71.5167	5	9.4e-06	86.067	14.55
chr1	85796569	85797320	-36.9583	4	1.4e-05	40.083	3.125
chr1	86156862	86157469	-50.2083	8	2.8e-05	72.708	22.5
chr1	90075452	90076036	-28.0069	12	0.00083	57.444	29.438
chr1	90337574	90338055	-34.3646	8	0.00042	43.708	9.3438
chr1	90468657	90468902	-52.9306	6	0.00013	67.389	14.458
chr1	91387830	91390580	-34.8512	14	0.00013	60.119	25.268
chr1	92197390	92197694	-57.1667	4	4.8e-06	66.667	9.5
chr1	92216785	92217371	-51.1875	4	0.00059	71.5	20.312
chr1	92301966	92302690	-45.4881	7	6.7e-05	65.952	20.464
chr1	93041236	93043058	-39.4444	6	0.00049	84.278	44.833
chr1	93220969	93222004	-35.9875	20	1.2e-11	48	12.012
chr1	93436368	93437541	-29.1019	9	0.00032	43.185	14.083
chr1	93438760	93439056	-35.9167	5	0.00027	74.267	38.35
chr1	93898820	93899502	-51.5833	5	7.5e-05	72.933	21.35
chr1	94049918	94051372	-19.3083	20	0.00099	32.483	13.175
chr1	94071258	94071850	-44.2917	4	4.8e-06	89.917	45.625
chr1	94079244	94080310	-17.8021	16	0.00062	29.396	11.594
chr1	94090164	94090592	-33.55	10	1.5e-05	51.3	17.75
chr1	94132156	94132753	-39.8333	12	4.4e-05	67.333	27.5
chr1	94159700	94160244	-61.0694	6	1.6e-06	73.778	12.708
chr1	94187518	94189020	-47.5064	26	9.2e-10	67.833	20.327
chr1	94194025	94194368	-64.2604	8	1.2e-09	79.292	15.031
chr1	95017217	95018214	-26.625	12	0.00068	50.417	23.792
chr1	95179338	95179620	-39.6944	6	9e-05	61.778	22.083
chr1	95218674	95220780	-30.1528	18	0.001	51.944	21.792
chr1	95269646	95270291	-52.3333	6	2.1e-05	73.167	20.833
chr1	95313249	95313604	-41.037	9	0.0004	72.926	31.889
chr1	95321669	95321982	-57.1667	4	4.9e-05	84.167	27
chr1	95715050	95716318	-41.369	7	0.00021	61.048	19.679
chr1	97771726	97772369	-69.45	5	1.6e-06	85.2	15.75
chr1	97816461	97817210	-41.8333	6	0.00013	65.833	24
chr1	100136205	100136980	-31.9167	6	0.00013	41.5	9.5833
chr1	100488612	100489411	-63.3167	5	4.4e-06	82.867	19.55
chr1	100653448	100655110	-24.5093	18	8.5e-05	39.648	15.139
chr1	101685493	101685783	-39.881	7	0.00085	53.238	13.357
chr1	108724578	108726217	-39.5952	7	8.4e-06	65.81	26.214
chr1	109631688	109632528	-21.9533	25	4e-05	67.813	45.86
chr1	109669358	109669744	-58.3667	5	3.4e-06	64.067	5.7
chr1	109692476	109692957	-36.9444	9	0.00026	49.778	12.833
chr1	109884635	109885489	-37.9792	8	0.00059	68.417	30.438
chr1	109913328	109914520	-24.4697	11	0.00029	39.606	15.136
chr1	109932880	109936653	-16.8735	27	2.8e-05	29.346	12.472
chr1	110033682	110033914	-64.4444	9	4.8e-10	81	16.556
chr1	110309654	110310064	-27.2273	11	0.00014	50.364	23.136
chr1	110470636	110470895	-53.3542	4	1.5e-05	56.417	3.0625
chr1	110519882	110520178	-39.3929	7	0.00093	62.714	23.321
chr1	110532807	110534413	-42.2348	11	0.00016	83.485	41.25
chr1	110539882	110540336	-42.125	6	5.9e-07	77	34.875
chr1	110599266	110599808	-46.8958	4	0.00052	80.083	33.188
chr1	111009125	111009988	-22.2197	11	0.00014	28.515	6.2955
chr1	111706064	111706925	-54.5208	4	0.0006	83.333	28.812
chr1	112051940	112053318	-25.8906	16	8.7e-05	42.312	16.422
chr1	112344683	112345114	-69.5167	5	9.2e-06	81.667	12.15
chr1	112379821	112380411	-47.6429	7	7e-07	60.143	12.5
chr1	112387608	112389882	-56.2454	18	2e-12	81.148	24.903
chr1	112423450	112424398	-27.7108	17	1.6e-05	42.196	14.485
chr1	112425674	112426332	-46.6167	10	3.4e-08	68.967	22.35
chr1	112427538	112428265	-56.9375	8	1.3e-07	83.25	26.312
chr1	112451484	112452074	-48.75	5	4.9e-05	79.6	30.85
chr1	112522474	112523560	-53.3095	7	1.5e-06	85.238	31.929
chr1	112568532	112568860	-47.6389	6	0.00041	77.056	29.417
chr1	112600324	112600631	-48.7083	4	2.6e-05	57.333	8.625
chr1	112606435	112607068	-40.8958	8	7e-05	53.958	13.062
chr1	113074450	113075454	-46.875	4	0.00012	62	15.125
chr1	113466251	113466500	-63.7708	4	2.6e-06	84.583	20.812
chr1	113470013	113470872	-43.7708	4	5.8e-06	61.083	17.312
chr1	113536920	113537352	-51.3472	6	4.6e-06	76.389	25.042
chr1	114769538	114770173	-48.25	4	0.00025	56.5	8.25
chr1	114793776	114794470	-38.881	7	7.8e-05	53.524	14.643
chr1	114803418	114803949	-51.1875	4	0.00015	76.75	25.562
chr1	115038034	115039324	-24.625	6	0.00058	59.333	34.708
chr1	115280628	115280738	-37.5833	4	0.00012	92.333	54.75
chr1	115293576	115295380	-39	13	1.9e-05	54.308	15.308
chr1	115297488	115298031	-53.5833	4	7.5e-05	66.333	12.75
chr1	115676542	115677226	-74.1667	6	5.9e-07	81	6.8333
chr1	115721792	115722552	-52.5903	12	2.1e-06	69.194	16.604
chr1	115726825	115727858	-41.0185	9	0.00018	51.185	10.167
chr1	115825322	115825696	-64.4792	4	8.6e-06	75.417	10.938
chr1	115859908	115860493	-40.6389	6	0.0008	56.722	16.083
chr1	116199063	116199883	-28.1429	7	0.00018	42.143	14
chr1	116214356	116214647	-60.0833	5	2e-05	76.333	16.25
chr1	116215274	116215686	-43.5667	5	6.1e-05	55.867	12.3
chr1	116234872	116235234	-45.6667	4	0.00062	62.167	16.5
chr1	116827239	116827818	-77.4167	4	2.5e-05	88.417	11
chr1	116855104	116855393	-47.5	4	0.00019	69.25	21.75
chr1	116975534	116976546	-22.9033	13	9.6e-06	31.154	8.2505
chr1	117056529	117057336	-52.5	6	1.4e-05	66	13.5
chr1	117135798	117137350	-37.1944	15	6.9e-06	63.378	26.183
chr1	117165514	117165998	-55.6458	4	8.5e-06	71.333	15.688
chr1	117176928	117177207	-40.0278	3	0.00014	66.444	26.417
chr1	117459486	117459847	-46.1	5	3.1e-05	61.4	15.3
chr1	117491997	117492286	-35.9375	8	0.00018	73.875	37.938
chr1	117492767	117493916	-25.3824	17	1.3e-06	34	8.6176
chr1	117527358	117527800	-64.05	10	1.4e-09	75.8	11.75
chr1	117622283	117622708	-60.3167	5	4.7e-05	79.667	19.35
chr1	117662174	117662868	-71.3333	5	2.4e-05	87.133	15.8
chr1	117758600	117759804	-40.2315	9	0.00026	70.593	30.361
chr1	117906540	117906902	-51.8167	5	1.9e-05	85.867	34.05
chr1	118151960	118152637	-65.5	13	1.7e-13	78.231	12.731
chr1	118165546	118165692	-56.1548	7	9.5e-07	76.476	20.321
chr1	118197834	118198080	-23.3452	7	0.00028	33.095	9.75
chr1	118211982	118212616	-58.1759	9	1.7e-09	69.926	11.75
chr1	118215396	118215960	-72.3194	12	4.3e-12	87.528	15.208
chr1	118220480	118222534	-28.9167	14	8.3e-05	62.524	33.607
chr1	118226153	118226661	-34.7833	5	0.00061	41.333	6.55
chr1	118224322	118225507	-57.2292	12	1e-11	72.333	15.104
chr1	118228512	118228924	-39.75	4	8.5e-06	47.25	7.5
chr1	118363975	118365055	-41.0208	8	3.5e-05	72.458	31.438
chr1	118389736	118390222	-46.7708	4	0.001	64.333	17.562
chr1	120157678	120158086	-44.369	7	6.3e-05	54.476	10.107
chr1	120316181	120317042	-33.6042	4	0.00052	53.917	20.312
chr1	120508420	120509114	-31.0625	4	0.0002	38.25	7.1875
chr1	144682792	144683854	-60.5833	2	0.00055	73.833	13.25
chr1	144700554	144701278	-26.1042	4	0.00021	36.417	10.312
chr1	144710262	144710472	-63.1458	4	4.7e-06	89.583	26.438
chr1	144915541	144917104	-27.9167	8	9.3e-05	37.667	9.75
chr1	145412680	145414452	-49.625	8	2.4e-05	59.875	10.25
chr1	145485427	145485850	-83.0625	4	5.4e-06	93	9.9375
chr1	145494109	145494280	-28.6806	6	0.00019	92.556	63.875
chr1	145633725	145634122	-60.5741	9	9e-10	90.519	29.944
chr1	145650178	145652887	-24.9136	27	3e-08	35.617	10.704
chr1	145758549	145758803	-62.4667	5	7.5e-05	78.867	16.4
chr1	146982576	146984501	-23.6574	9	0.00034	67.074	43.417
chr1	147191549	147192298	-40.7024	7	0.00012	63.667	22.964
chr1	149968050	149969216	-49.1389	9	1.9e-09	63.444	14.306
chr1	150050388	150050620	-46.6458	4	8.1e-07	58.333	11.688
chr1	150508175	150508765	-54.125	8	1.6e-07	63.875	9.75
chr1	150537912	150538124	-72.7917	6	7.9e-08	80.333	7.5417
chr1	150985624	150986607	-33.3712	11	7.5e-05	48.848	15.477
chr1	150995070	150996043	-26.8246	19	0.00068	49.193	22.368
chr1	151175122	151175446	-46.9722	6	0.00023	75.722	28.75
chr1	151179608	151179933	-58.8542	4	0.00015	79.917	21.062
chr1	151282650	151284644	-43.3929	14	2.1e-07	69.071	25.679
chr1	151348769	151348947	-59.8667	5	3.3e-07	87.467	27.6
chr1	151397283	151397867	-37.2833	5	0.0005	48.933	11.65
chr1	151594026	151594590	-56.8958	4	2.9e-06	66.583	9.6875
chr1	151916606	151918728	-28.2157	17	0.00097	49.745	21.529
chr1	153462734	153463165	-43.5938	8	0.00011	65.625	22.031
chr1	153479140	153479848	-34.4167	9	0.0007	69.889	35.472
chr1	153584338	153585824	-22.5435	23	0.00024	36.739	14.196
chr1	153601851	153603018	-48.5167	10	4e-07	61.167	12.65
chr1	153608072	153608312	-43.8056	6	3.1e-06	77.722	33.917
chr1	153608724	153609070	-39.0833	7	0.00036	46.19	7.1071
chr1	153613158	153614060	-50.7167	10	1.5e-10	65.867	15.15
chr1	153719810	153723562	-34.6522	23	9.4e-07	65.826	31.174
chr1	153788850	153789202	-67.7619	7	2e-09	89.905	22.143
chr1	153915442	153915946	-37.1667	7	0.00067	70.381	33.214
chr1	154184580	154184930	-55.9896	8	1.4e-05	69.583	13.594
chr1	154380218	154380960	-42.1296	9	5e-05	79.185	37.056
chr1	154387054	154387405	-51.7639	6	0.00013	83.056	31.292
chr1	154391324	154393091	-39.425	20	2.7e-08	57.2	17.775
chr1	154416154	154416541	-69.45	5	9.2e-06	82.2	12.75
chr1	154458505	154458876	-41.9167	5	6e-05	73.467	31.55
chr1	154509106	154509414	-34.5833	5	0.00041	54.933	20.35
chr1	154668956	154669323	-49.9583	4	0.00021	59.583	9.625
chr1	154689889	154690250	-42.619	7	8.8e-06	61.762	19.143
chr1	154832116	154832648	-49.8125	4	9.6e-05	76	26.188
chr1	154850024	154850300	-33.7083	8	0.00011	45.333	11.625
chr1	154979778	154980530	-61.4524	7	5e-05	71.238	9.7857
chr1	155221260	155221479	-50.25	5	3.1e-05	79	28.75
chr1	155653586	155653903	-42.4	5	0.00018	77.2	34.8
chr1	155682611	155683904	-43.0278	9	5.2e-06	63.778	20.75
chr1	155765328	155766298	-57.5556	9	4.2e-09	79.444	21.889
chr1	155900602	155901366	-29.8214	14	6.1e-06	72.929	43.107
chr1	155922504	155922662	-34.0333	5	0.00028	61.533	27.5
chr1	155955035	155955299	-54.9167	4	7.3e-05	80.417	25.5
chr1	156094416	156095237	-36.3654	13	2.5e-06	61.846	25.481
chr1	156477499	156479613	-50.0542	20	2.7e-12	63.267	13.213
chr1	156480390	156481094	-17.6094	16	0.00056	23.875	6.2656
chr1	156725260	156725624	-55.7083	4	0.00037	74.583	18.875
chr1	156824062	156824228	-71.1875	4	5.4e-06	93.75	22.562
chr1	156821626	156822688	-38.0247	27	6.5e-09	50.247	12.222
chr1	160086568	160088147	-17.9872	13	0.00019	23.256	5.2692
chr1	160097656	160098298	-41.6905	7	6.3e-05	59.048	17.357
chr1	160101666	160102496	-78.2381	7	7.4e-10	86.524	8.2857
chr1	160208101	160208990	-58.75	6	0.00013	82.833	24.083
chr1	160309885	160310723	-59.7292	4	0.00058	79.417	19.688
chr1	160899276	160899869	-57.5417	4	0.00011	76.917	19.375
chr1	161943914	161944652	-57.7917	6	1.7e-05	76	18.208
chr1	161977370	161977862	-68.6389	6	1.2e-06	78.222	9.5833
chr1	161979674	161980218	-68.3611	6	3e-06	80.944	12.583
chr1	161981261	161983182	-20.7708	20	0.00067	41.983	21.212
chr1	162101046	162102026	-51.3541	4	0.0005	80.917	29.563
chr1	162147834	162148676	-21.375	6	0.00032	71.667	50.292
chr1	162166854	162167628	-50.3636	11	1.8e-08	79.182	28.818
chr1	162176360	162177648	-26.4487	13	5.5e-06	39.026	12.577
chr1	162188420	162189260	-28.5741	9	0.00014	47.185	18.611
chr1	162248418	162249636	-30.5778	15	0.00017	39.844	9.2667
chr1	162253106	162255916	-32.2647	17	2.5e-06	42.294	10.029
chr1	162624391	162624883	-45.6167	5	7.5e-05	72.067	26.45
chr1	162711370	162712214	-54.2083	4	0.00028	66.833	12.625
chr1	162874183	162875586	-42.6875	8	0.00015	60.875	18.188
chr1	163474170	163474654	-32.8796	9	0.00087	60.074	27.194
chr1	164567674	164568140	-36.5625	4	0.00081	65.25	28.688
chr1	164669236	164669730	-52.0278	12	2.3e-07	78.278	26.25
chr1	164692473	164692910	-42.9444	6	0.00023	75.778	32.833
chr1	164729304	164730408	-30.8417	10	0.00063	43.867	13.025
chr1	164750076	164750919	-31.7685	9	6.1e-05	52.741	20.972
chr1	164753240	164753815	-24.7121	11	2.8e-05	38.03	13.318
chr1	164880326	164882177	-40.3977	22	2e-08	66.045	25.648
chr1	165393987	165394456	-41.4881	7	5.9e-05	76.095	34.607
chr1	165459289	165459868	-42.1667	6	0.00023	63.167	21
chr1	165502522	165502926	-67.375	4	8.5e-06	80.25	12.875
chr1	165606006	165608765	-38.2708	24	9.8e-08	71.667	33.396
chr1	165706904	165707632	-38.5093	9	0.0009	56.037	17.528
chr1	165825315	165826216	-38.8194	6	0.00082	62.278	23.458
chr1	165828602	165829012	-61.9792	4	0.00057	80.917	18.938
chr1	166896480	166897210	-31.0278	6	0.00021	56.611	25.583
chr1	167155169	167155754	-41.0694	6	0.00016	60.778	19.708
chr1	167247630	167248169	-57.4667	5	5.5e-07	81.867	24.4
chr1	167422270	167422656	-43.3	5	0.00061	67.4	24.1
chr1	167658217	167658371	-54.625	4	3.3e-05	65.5	10.875
chr1	167666822	167667714	-17.3556	15	7.7e-05	26.222	8.8667
chr1	167868486	167868906	-72.4792	4	7.9e-07	88.667	16.188
chr1	168022870	168023796	-38.25	5	0.00089	61.8	23.55
chr1	168090344	168091366	-33.2778	9	0.00039	43.333	10.056
chr1	168592130	168592988	-55.9048	7	3.7e-06	68.762	12.857
chr1	169545632	169546141	-48.6042	4	0.00055	76.167	27.562
chr1	170323172	170323992	-48.9583	8	1.5e-05	62.583	13.625
chr1	170357435	170358090	-45.9375	4	0.00015	61	15.062
chr1	173382672	173383192	-48.2262	7	3e-05	68.619	20.393
chr1	173702924	173703864	-63.7847	12	6.8e-12	87.639	23.854
chr1	173839398	173839584	-57.6667	4	0.00012	91.667	34
chr1	173974298	173975066	-58.8333	4	1.6e-05	81.583	22.75
chr1	174138387	174138762	-52.4583	4	1.6e-05	71.083	18.625
chr1	174173261	174173904	-48.4667	5	0.00012	76.067	27.6
chr1	174212629	174213829	-48.3021	8	3.4e-05	62.458	14.156
chr1	174306070	174307900	-60.7083	6	1.7e-07	86.167	25.458
chr1	174673878	174674636	-61.8333	4	0.00057	89.833	28
chr1	174794194	174794624	-35.6458	4	1.5e-05	44.083	8.4375
chr1	174978655	174979079	-36.0917	10	0.00017	55.467	19.375
chr1	176348740	176349861	-69.7333	5	6e-08	87.933	18.2
chr1	176838713	176839174	-76.2292	4	7.8e-07	85.167	8.9375
chr1	176862758	176863344	-46.5417	6	9.1e-05	58.167	11.625
chr1	177998082	177998698	-32.3571	7	0.00042	36.429	4.0714
chr1	178003805	178004554	-43.4833	5	0.00061	71.133	27.65
chr1	178128184	178128644	-27.8833	5	0.00028	56.733	28.85
chr1	178463776	178463888	-53.2333	5	1.9e-05	87.533	34.3
chr1	178475339	178476030	-40.4907	9	2e-05	51.852	11.361
chr1	178478642	178479178	-48.9583	4	0.00026	74.333	25.375
chr1	178482544	178483296	-18.5513	13	0.00055	22.282	3.7308
chr1	178505804	178506786	-48.9213	18	3.6e-11	63.185	14.264
chr1	178907900	178908466	-49.1591	11	1.6e-07	65.818	16.659
chr1	178998194	178999672	-22.8258	11	0.00052	44.485	21.659
chr1	179008652	179009200	-49.3542	4	0.0002	77.167	27.812
chr1	179059587	179060019	-36.6146	8	1.5e-06	84.333	47.719
chr1	179060632	179061499	-36.8929	7	0.00029	45.429	8.5357
chr1	179064985	179065542	-61.1875	4	7.9e-05	88	26.812
chr1	179095586	179096097	-36.2833	5	0.00012	75.733	39.45
chr1	179167124	179167333	-24.2619	7	0.00094	39.19	14.929
chr1	180135761	180137246	-18.3013	13	0.00014	30.513	12.212
chr1	180142876	180143764	-45.6806	12	2.8e-08	49.056	3.375
chr1	180296250	180296534	-52.0333	5	3.5e-06	57.733	5.7
chr1	180522004	180522817	-48.7917	8	1.8e-06	70.167	21.375
chr1	180534430	180535310	-51.875	6	5.9e-05	89	37.125
chr1	180614554	180615471	-36.4236	12	0.00027	72.028	35.604
chr1	180714190	180714562	-66.5833	5	5.8e-08	82.533	15.95
chr1	180938090	180938605	-48.5417	6	4e-05	87.333	38.792
chr1	180960025	180960490	-58.5833	4	7.8e-07	89.333	30.75
chr1	181031898	181032278	-60.8667	5	1.2e-06	85.267	24.4
chr1	181060924	181061085	-55.0833	4	5.9e-06	65.083	10
chr1	181116575	181117350	-30.9318	11	0.00032	46.455	15.523
chr1	182250744	182251126	-47.0333	5	0.00022	72.533	25.5
chr1	182262184	182262646	-63.9373	4	5.9e-05	78.25	14.313
chr1	182306997	182307736	-33.9352	9	0.00058	60.741	26.806
chr1	183296623	183297674	-41.6288	11	1.7e-05	57.606	15.977
chr1	183308778	183309604	-42	4	0.001	54.5	12.5
chr1	183325646	183326112	-48.3958	4	7.7e-05	55.833	7.4375
chr1	183460013	183460488	-40.9833	5	0.00092	55.533	14.55
chr1	183536150	183537185	-41.2436	13	4.7e-07	80.282	39.038
chr1	183680986	183682450	-22.4345	14	0.00084	43.31	20.875
chr1	183791285	183791934	-65.0625	4	2.7e-05	86	20.938
chr1	183874316	183874924	-58.0139	6	4.6e-07	69.889	11.875
chr1	183901222	183901950	-39.8333	18	1.2e-11	53.444	13.611
chr1	184120083	184120610	-35.7188	8	0.001	78.75	43.031
chr1	184254608	184255042	-75.2083	4	6.2e-06	85.333	10.125
chr1	184451176	184451595	-42.8542	4	0.00078	88.417	45.562
chr1	184473896	184474677	-41.0208	4	7.5e-05	73.583	32.562
chr1	184595368	184596342	-62.5641	13	2.9e-12	85.718	23.154
chr1	184653728	184654095	-32.8646	8	9.5e-05	48.833	15.969
chr1	184761398	184762028	-49.3667	5	0.0005	63.267	13.9
chr1	184780122	184780869	-61.7692	13	1.1e-09	82.385	20.615
chr1	184790696	184791288	-45.8333	7	7.7e-05	74.762	28.929
chr1	184794449	184795596	-49.2292	8	1.5e-06	74.167	24.938
chr1	184805988	184806872	-69.5833	4	2.1e-05	83.333	13.75
chr1	184807394	184808306	-49.3889	6	7.2e-05	69.722	20.333
chr1	184844437	184844968	-51.6333	5	0.00012	73.933	22.3
chr1	184851383	184852794	-54.2417	10	2.2e-08	60.967	6.725
chr1	184906754	184908044	-35.6458	8	0.0004	62.583	26.938
chr1	184936184	184938262	-52.0556	6	1.1e-05	82.889	30.833
chr1	185497380	185497873	-53.5208	4	1.5e-05	60.333	6.8125
chr1	185561658	185564433	-32.25	7	0.00059	44.143	11.893
chr1	192691504	192692275	-45.6667	7	0.00018	76.238	30.571
chr1	193023285	193023704	-33.875	4	0.00059	58.5	24.625
chr1	193147828	193148672	-66.125	4	0.00012	75.25	9.125
chr1	193158394	193160124	-57.8833	5	5.7e-06	72.933	15.05
chr1	193151602	193157196	-27.837	23	9.6e-07	33.13	5.2935
chr1	193386879	193387807	-32.7708	8	1.6e-06	52.208	19.438
chr1	193590913	193591432	-36.6042	4	0.00055	42.417	5.8125
chr1	193895906	193896506	-68.9405	7	1.9e-09	87.048	18.107
chr1	194031592	194032833	-69.1042	4	1.2e-05	77.417	8.3125
chr1	194036646	194039318	-38.6422	17	4.1e-07	46.569	7.9265
chr1	194053564	194054205	-69.5625	4	4.7e-06	92.75	23.188
chr1	194679598	194680629	-62.0119	7	2.1e-06	85.905	23.893
chr1	197072408	197073002	-47.3333	6	0.00028	82	34.667
chr1	198170115	198171705	-32.1429	14	8.2e-05	56.929	24.786
chr1	198217000	198217687	-43.2917	4	0.00017	64.667	21.375
chr1	198265176	198265505	-40.6458	4	0.00058	65.583	24.938
chr1	200149885	200150288	-61.4167	4	2.9e-06	87.417	26
chr1	201023089	201023914	-24.1719	16	0.00032	51.562	27.391
chr1	201244328	201244926	-30.1852	18	8.9e-10	39.019	8.8333
chr1	201268406	201269465	-55.025	10	2.8e-06	71.7	16.675
chr1	201415094	201415456	-39.2667	5	2.4e-05	55.267	16
chr1	201424236	201424539	-44.55	5	9.5e-05	63.4	18.85
chr1	201577652	201578190	-33.5417	10	3e-05	76.467	42.925
chr1	201852870	201855370	-39.8849	21	2.8e-08	66.683	26.798
chr1	201939296	201939982	-24.6667	5	0.00089	34.867	10.2
chr1	202025744	202026670	-44.4125	20	7.3e-09	69.5	25.087
chr1	202075266	202075637	-47.7333	5	7.4e-05	64.533	16.8
chr1	202076035	202077816	-39.2014	24	3.1e-11	53.097	13.896
chr1	202080472	202080638	-44.369	7	0.00033	65.19	20.821
chr1	202331226	202332397	-50.0556	6	8.9e-05	79.722	29.667
chr1	202349015	202350164	-37.4375	8	0.00035	69.25	31.812
chr1	202356173	202357382	-57.1071	7	1.8e-06	72.857	15.75
chr1	202370574	202372958	-35.4924	11	0.00021	68.424	32.932
chr1	202588153	202588674	-34	11	1.2e-08	41.909	7.9091
chr1	202592364	202592536	-39.0625	4	0.00082	51.75	12.688
chr1	202595878	202596406	-30.8704	9	0.00094	61.37	30.5
chr1	202606640	202606922	-45.3	5	0.00074	69.2	23.9
chr1	203112629	203113107	-48.5185	9	3.7e-06	64.63	16.111
chr1	203115782	203116034	-60.4333	5	1.6e-06	86.133	25.7
chr1	203243888	203244296	-46.5729	8	5.8e-06	81.792	35.219
chr1	203246192	203246574	-43.5952	7	0.00017	61.81	18.214
chr1	203253584	203254134	-30.6481	9	0.00051	75.259	44.611
chr1	203255206	203255834	-54.8194	6	0.00015	65.611	10.792
chr1	203377660	203377981	-29.8333	6	0.00096	63.167	33.333
chr1	203379194	203379651	-59.3	5	1.8e-07	69.2	9.9
chr1	203605478	203606424	-36.5417	18	0.00027	70.056	33.514
chr1	203607008	203608270	-29.6961	17	0.00036	64.667	34.971
chr1	203642784	203643704	-16.2692	13	0.00031	23.923	7.6538
chr1	203645364	203646174	-59.5	5	9.2e-06	72	12.5
chr1	203682162	203682523	-73.5208	4	2e-06	79.333	5.8125
chr1	203741159	203741504	-39.65	5	0.0005	68.4	28.75
chr1	204168836	204169242	-80.3611	6	4.2e-09	92.444	12.083
chr1	204219702	204220084	-59.5	7	2.7e-06	76.857	17.357
chr1	204385815	204386736	-27.5972	6	0.00013	35.556	7.9583
chr1	204434942	204436658	-18.892	27	8.1e-06	22.346	3.4537
chr1	204490038	204490957	-35.0694	6	0.00089	59.944	24.875
chr1	204543737	204544302	-22.9405	7	0.00015	42.048	19.107
chr1	205228666	205229036	-23.2963	9	0.00025	68.852	45.556
chr1	205288206	205289078	-47.8889	6	4e-05	72.389	24.5
chr1	205476040	205476174	-49.8194	6	9.1e-06	83.111	33.292
chr1	205479070	205480665	-37.5245	17	4.9e-06	64.039	26.515
chr1	205622192	205622572	-32.1875	8	0.00017	41.625	9.4375
chr1	205712734	205713785	-36.5833	7	0.0001	54.905	18.321
chr1	205752352	205753386	-64.7639	6	1.1e-07	75.722	10.958
chr1	205755737	205757335	-43.6798	19	1.2e-12	56.193	12.513
chr1	205769359	205771080	-25.8922	17	1.9e-05	32.569	6.6765
chr1	205775340	205775966	-28.9028	6	6.1e-05	37.278	8.375
chr1	205811380	205812861	-45.9643	7	1.4e-05	58.143	12.179
chr1	205885646	205887562	-22.6827	26	4.9e-05	51.308	28.625
chr1	205919456	205920093	-61.3854	8	8.7e-08	80.667	19.281
chr1	206753054	206753458	-40.7083	6	0.00083	76	35.292
chr1	206834619	206835126	-50.463	9	4.2e-07	72.296	21.833
chr1	206840302	206841329	-51.125	6	5.8e-05	68.667	17.542
chr1	206862355	206863426	-26.7188	8	2e-05	38.375	11.656
chr1	206875609	206877300	-19.8556	15	0.00076	45.222	25.367
chr1	206869706	206874829	-24.4608	34	5.1e-05	58.608	34.147
chr1	207076996	207078138	-36.3958	8	0.00011	51.708	15.312
chr1	207196348	207196706	-57.5417	6	7.5e-06	73.667	16.125
chr1	207204272	207205335	-62.0167	5	9.5e-05	86.467	24.45
chr1	207212580	207213484	-43.3542	4	0.00019	56.917	13.562
chr1	207231504	207231948	-65.625	4	1.9e-05	74.25	8.625
chr1	207227757	207230411	-55.3824	17	3.8e-12	77.824	22.441
chr1	207237814	207238452	-73.1818	11	4.8e-11	79.909	6.7273
chr1	207243335	207244096	-34.1071	7	0.00032	39.714	5.6071
chr1	207490172	207490786	-28.9667	5	0.00015	58.667	29.7
chr1	207492298	207492728	-57.8	5	3.1e-05	86.4	28.6
chr1	207921776	207922468	-68.1667	4	8.4e-07	79.417	11.25
chr1	207989762	207990400	-59.0833	6	9.3e-06	65	5.9167
chr1	207996040	207996472	-78.2292	4	2.5e-05	86.917	8.6875
chr1	207999910	208000800	-50.9676	18	2.2e-10	68.259	17.292
chr1	208004073	208004526	-80.75	9	5.1e-12	88.222	7.4722
chr1	208009350	208009656	-74.45	5	1.6e-06	85.2	10.75
chr1	208011694	208012238	-66.3917	10	2.6e-10	68.367	1.975
chr1	208037250	208038098	-45.1979	8	0.00045	63.167	17.969
chr1	208183880	208185282	-47.6667	5	3.1e-05	72.467	24.8
chr1	208400694	208401286	-57.0833	5	4.8e-05	84.533	27.45
chr1	209792028	209792664	-41.7778	6	0.00058	53.611	11.833
chr1	209794392	209795860	-32	12	0.00051	57.583	25.583
chr1	209804129	209804912	-38.9352	9	8.9e-06	70.296	31.361
chr1	209814660	209817292	-17.9433	25	6.7e-05	23.133	5.19
chr1	209818848	209819708	-46.2167	15	1.4e-09	65.333	19.117
chr1	209820728	209822952	-31.8939	11	7.8e-05	69.212	37.318
chr1	209893588	209894164	-48.75	5	0.0005	71.8	23.05
chr1	210515814	210517008	-24.0406	12	0.00013	42.25	18.209
chr1	210567153	210567642	-32.9375	4	0.00078	59.25	26.312
chr1	210806495	210807388	-43.1364	11	2.7e-07	55.636	12.5
chr1	211454352	211455552	-57.75	8	3.7e-08	78.375	20.625
chr1	211478234	211479460	-54.1042	4	0.00022	95.667	41.562
chr1	211658583	211659162	-34.1458	8	3.8e-05	38.333	4.1875
chr1	211747261	211748406	-43.3833	5	0.00018	70.133	26.75
chr1	211789862	211790274	-63.2222	9	3.4e-09	76.222	13
chr1	211819049	211819310	-27.6042	4	7.6e-05	33.667	6.0625
chr1	211821668	211822104	-50.375	4	7.3e-05	75	24.625
chr1	211878516	211879390	-40.2262	7	0.00081	55.048	14.821
chr1	211898239	211898458	-49.8	5	7.5e-05	79.6	29.8
chr1	212493208	212493666	-61.7167	5	0.00041	79.267	17.55
chr1	212614430	212614864	-55.3056	3	1.3e-05	74.889	19.583
chr1	212623723	212624257	-52.3958	4	3.8e-05	60.333	7.9375
chr1	212691650	212692530	-28.0962	13	2.2e-05	36.308	8.2115
chr1	212698849	212699401	-69.369	7	5.3e-08	76.476	7.1071
chr1	213155115	213156166	-39.1833	10	3.1e-06	59.333	20.15
chr1	213554456	213555489	-17.5528	30	0.001	27.778	10.225
chr1	213630274	213631098	-42.3833	5	0.0009	74.533	32.15
chr1	214048260	214048462	-52.2833	5	0.00022	72.733	20.45
chr1	214078652	214079253	-54.2679	14	6.3e-11	64.357	10.089
chr1	214167092	214170358	-26.4271	24	2.8e-06	47.917	21.49
chr1	214287196	214287720	-48.3125	4	0.00049	73	24.688
chr1	214458586	214459568	-43.8611	6	1.1e-05	61.944	18.083
chr1	214484862	214486812	-33.5567	25	6.1e-10	51.707	18.15
chr1	214494861	214495166	-53.4167	4	1.5e-05	77.167	23.75
chr1	214510788	214512498	-29.1184	19	3.7e-06	58.368	29.25
chr1	214534856	214535922	-60.0139	6	1.9e-06	67.556	7.5417
chr1	214542712	214542940	-56.25	5	0.00012	84.4	28.15
chr1	215756474	215757064	-54.55	5	1.2e-06	59	4.45
chr1	216603949	216604943	-54.9306	6	7.5e-06	74.389	19.458
chr1	216938738	216940424	-21.6611	15	0.0001	49.778	28.117
chr1	217250320	217252852	-23.8873	17	4.5e-07	29.49	5.6029
chr1	217698116	217699748	-49.7082	6	3.7e-06	67.833	18.125
chr1	218640042	218640406	-67.9792	4	8.4e-07	71.667	3.6875
chr1	219297420	219298374	-42.2917	6	0.00047	73.667	31.375
chr1	219353386	219354026	-62.375	4	2.7e-05	83.5	21.125
chr1	219355852	219357318	-64.2917	4	0.00032	84.917	20.625
chr1	219477500	219478586	-29.9074	9	0.00051	36.519	6.6111
chr1	219504854	219505190	-63.0625	4	7.4e-06	81.25	18.188
chr1	219521530	219521824	-56.375	4	4.4e-05	78.25	21.875
chr1	219912424	219915548	-52.8452	14	2.2e-10	65.095	12.25
chr1	220497080	220497438	-42.7083	4	2.6e-05	48.833	6.125
chr1	220882465	220883246	-57.0521	8	2.7e-07	73.083	16.031
chr1	221290955	221292826	-35.75	8	0.00084	54	18.25
chr1	221404770	221406006	-54.35	5	0.00018	83.8	29.45
chr1	221736798	221737018	-32.7417	10	1.2e-05	86.067	53.325
chr1	221740965	221741639	-43	5	7.7e-05	62.4	19.4
chr1	221746588	221747344	-13.35	5	0.00012	25.8	12.45
chr1	221902245	221903584	-48.45	5	5.5e-07	82.6	34.15
chr1	221934386	221935364	-29.1333	5	0.00061	33.333	4.2
chr1	222019062	222019598	-36.4167	8	0.00033	68.667	32.25
chr1	222097440	222097852	-47.5	5	0.0006	64.6	17.1
chr1	222213566	222214263	-45.7833	10	1.5e-05	66.833	21.05
chr1	223148809	223149360	-51.7167	5	3e-05	76.867	25.15
chr1	224403437	224404058	-55.9762	7	5.2e-06	68.476	12.5
chr1	224636113	224636669	-43.1548	7	0.00039	55.048	11.893
chr1	225658228	225658536	-40	6	0.00032	73	33
chr1	225731676	225732041	-53.9375	4	0.00063	68.75	14.812
chr1	225743147	225743451	-51.2167	5	0.00012	80.067	28.85
chr1	225789730	225790674	-47.4375	4	0.00082	58	10.562
chr1	225836520	225838274	-28.006	14	0.00077	52.595	24.589
chr1	225923382	225924331	-23.5417	12	0.00027	37.667	14.125
chr1	225934260	225934894	-26.25	13	0.00049	43.538	17.288
chr1	225939578	225940412	-44.8542	4	0.00051	58.417	13.562
chr1	225954645	225955808	-31.5417	18	1.6e-05	59.778	28.236
chr1	226369163	226369843	-41.8056	6	0.00029	78.222	36.417
chr1	226465683	226465882	-42.5833	5	5.5e-07	49.933	7.35
chr1	226488427	226489240	-44.6111	6	0.0004	72.444	27.833
chr1	226494580	226495112	-29.6806	6	0.00082	57.389	27.708
chr1	226562016	226563016	-46.1667	8	1.3e-05	66.667	20.5
chr1	226584724	226585388	-51.5833	6	4.1e-05	74.833	23.25
chr1	226590362	226590900	-45.5417	6	0.00013	82.333	36.792
chr1	226588144	226589552	-58.7135	16	9.1e-14	75.667	16.953
chr1	226617704	226618152	-58.131	7	4.5e-08	62.238	4.1071
chr1	226661070	226661308	-64.7292	4	2.6e-05	91.167	26.438
chr1	226855758	226856278	-46.0556	6	0.00033	80.222	34.167
chr1	226864714	226865446	-32.0833	6	0.00048	37.833	5.75
chr1	226995848	226996208	-32.8167	5	0.00041	57.467	24.65
chr1	227002679	227003298	-35.8958	8	2.1e-05	52.833	16.938
chr1	227107594	227109546	-38.6369	14	7.8e-05	70.905	32.268
chr1	227111456	227112277	-53.1562	8	3.4e-06	75.875	22.719
chr1	227129732	227131306	-42.1786	14	1.9e-06	65.143	22.964
chr1	227132420	227133512	-36.8152	23	4.2e-14	44.826	8.0109
chr1	227145506	227145700	-78.3667	5	1.8e-07	89.267	10.9
chr1	227160738	227161126	-39.875	4	1.8e-05	46	6.125
chr1	227162315	227163066	-27.625	14	0.00067	37	9.375
chr1	227165093	227165220	-45.4167	8	0.00061	77.542	32.125
chr1	227166990	227168164	-26.0556	24	4.9e-05	44.681	18.625
chr1	227168428	227169278	-44.4931	24	2.2e-12	57.472	12.979
chr1	227326331	227326679	-25.7083	4	0.00033	36.083	10.375
chr1	227430209	227432183	-46.025	10	6.1e-06	59.4	13.375
chr1	227936100	227936994	-64.9333	15	1.8e-13	77	12.067
chr1	227937291	227938400	-51.2645	23	1.1e-11	71.319	20.054
chr1	227943896	227944310	-47.2024	7	0.00011	62.667	15.464
chr1	227947023	227947700	-18.7244	13	0.001	40.051	21.327
chr1	227967651	227968118	-49.2604	8	3.4e-06	68.042	18.781
chr1	228026640	228027051	-62.0833	4	4.8e-06	82.583	20.5
chr1	228277766	228278934	-31.0347	12	0.0003	71.889	40.854
chr1	228329210	228329744	-34.6852	18	4.6e-09	54.296	19.611
chr1	228393566	228394856	-25.5957	27	1.7e-06	43.605	18.009
chr1	228456730	228457010	-43.1786	7	2.5e-05	56.857	13.679
chr1	228472208	228472480	-44.3542	4	2.7e-05	60.667	16.312
chr1	228502443	228502904	-68.441	24	5.7e-24	88.556	20.115
chr1	228554650	228554874	-33.4773	11	0.00029	62.636	29.159
chr1	228557764	228558417	-35.4667	10	0.0002	53.667	18.2
chr1	228562490	228562968	-58	16	1.2e-14	67.625	9.625
chr1	228560109	228560819	-25.0714	28	3e-08	33.214	8.1429
chr1	228820380	228820667	-26.3	5	0.00092	47.4	21.1
chr1	229197964	229198288	-55.0278	6	1.2e-06	78.278	23.25
chr1	229359033	229359654	-41.9907	9	9.4e-06	59.519	17.528
chr1	229405346	229405893	-56.4833	5	6e-05	61.333	4.85
chr1	229415028	229415644	-47.8542	4	0.00013	87.667	39.812
chr1	229418862	229419456	-59.75	3	0.00023	67.667	7.9167
chr1	229446633	229446941	-50.9583	4	0.00025	80.333	29.375
chr1	229481725	229482191	-42.2778	6	7.2e-05	65.111	22.833
chr1	229521452	229522230	-52.2963	9	1.5e-08	66.407	14.111
chr1	229576338	229577172	-36.9167	9	1.7e-05	56.444	19.528
chr1	229596843	229597798	-57.4074	9	8.7e-07	78.63	21.222
chr1	229756222	229757240	-48.1111	6	0.00028	57.444	9.3333
chr1	229771814	229772290	-26.2833	10	2.2e-05	82.933	56.65
chr1	229776236	229776516	-64.3833	10	7.4e-10	87.433	23.05
chr1	229778109	229778412	-51.0417	4	0.00015	74.417	23.375
chr1	229917072	229917490	-40.2639	6	0.00028	62.889	22.625
chr1	230024348	230025516	-48.8333	7	1.4e-05	71.476	22.643
chr1	230255850	230256418	-36.1458	12	6e-05	61.167	25.021
chr1	230290962	230291344	-29.5	9	0.00088	47.778	18.278
chr1	230301192	230301923	-49.9444	6	2.6e-05	68.778	18.833
chr1	230321522	230322430	-27.4833	10	2.2e-05	73.733	46.25
chr1	230358100	230358401	-58.2083	4	2.9e-06	73.083	14.875
chr1	230365700	230366348	-65.4792	8	1.3e-07	78.542	13.062
chr1	230421770	230422118	-38.4792	8	3.6e-06	66.042	27.562
chr1	230439583	230440018	-37.6389	6	0.00032	49.556	11.917
chr1	230462853	230463076	-38.6875	4	0.00013	70.5	31.812
chr1	230457495	230458356	-40.4397	29	6.4e-11	53.276	12.836
chr1	230486272	230486601	-53.7361	6	3.9e-06	86.944	33.208
chr1	230652586	230653534	-44.8389	15	1.6e-07	61.222	16.383
chr1	230942662	230943376	-84.3611	6	2.3e-08	89.778	5.4167
chr1	230956334	230957185	-55.95	5	2.5e-05	86.6	30.65
chr1	231045943	231046677	-34.2045	11	0.00028	64.818	30.614
chr1	231328328	231328926	-33.2014	12	0.00013	41.306	8.1042
chr1	231541664	231542098	-43.6042	4	0.0002	71.917	28.312
chr1	231855584	231855906	-33.5833	5	0.00022	50.533	16.95
chr1	231869990	231870719	-63.7278	4	7.9e-05	85.417	21.689
chr1	231873080	231873658	-34.4167	5	0.00076	49.867	15.45
chr1	231934817	231936085	-32.8	10	0.00022	67.8	35
chr1	232355008	232355478	-44.5139	6	0.00038	71.389	26.875
chr1	232441965	232442444	-39.0167	5	0.00061	59.467	20.45
chr1	232469199	232469368	-69.25	4	5.2e-06	88.75	19.5
chr1	232512468	232512914	-68.6562	8	4.3e-08	91.25	22.594
chr1	232514057	232514368	-58.3333	4	0.00054	89.083	30.75
chr1	232522102	232522466	-52.0238	7	5.1e-06	79.81	27.786
chr1	232600612	232600825	-33.7833	5	0.00012	73.933	40.15
chr1	232613580	232614652	-40.9667	5	2.5e-05	52.667	11.7
chr1	232674050	232674848	-40.5833	5	0.00027	56.533	15.95
chr1	232970852	232971872	-23.0417	6	0.0004	26.833	3.7917
chr1	233036609	233037428	-24.1026	13	1.8e-06	35.487	11.385
chr1	233063470	233064194	-45.4	5	0.00012	57.4	12
chr1	233101000	233101684	-41.4167	9	1.8e-08	87.222	45.806
chr1	233122474	233122786	-51.625	4	6e-05	85.25	33.625
chr1	233243318	233243752	-39.625	4	0.00039	76	36.375
chr1	233751136	233751534	-37.0972	6	0.00083	62.056	24.958
chr1	233799203	233799596	-51.1667	5	0.00033	83.267	32.1
chr1	233804541	233805056	-52.2222	6	0.0008	68.722	16.5
chr1	233813532	233813983	-60.2083	4	8.2e-07	79.083	18.875
chr1	234534488	234534857	-46.2917	4	0.00021	70.417	24.125
chr1	234653052	234653542	-48.8333	7	6.4e-07	75.762	26.929
chr1	234654248	234654882	-27.1167	5	7.4e-05	38.467	11.35
chr1	234678241	234678588	-44.2083	6	2e-05	53.667	9.4583
chr1	234725075	234726280	-41.8667	10	2e-05	80.267	38.4
chr1	234854266	234855709	-27.2667	15	0.001	52.667	25.4
chr1	234856912	234858348	-27.0658	19	9.4e-07	45.737	18.671
chr1	234951546	234952459	-55.2386	22	4.6e-15	64.136	8.8977
chr1	235002160	235002436	-26.7292	8	0.00016	38.917	12.188
chr1	235014273	235014476	-62.9167	4	0.00012	86.917	24
chr1	235022024	235023122	-25.3611	21	4.4e-06	28.825	3.4643
chr1	235033350	235034047	-41.2708	8	2.5e-05	61.958	20.688
chr1	235034884	235035472	-26.4444	9	0.00079	34.222	7.7778
chr1	235043443	235044446	-43.625	12	1e-05	64.083	20.458
chr1	235048658	235049252	-39.7153	12	3.5e-08	49.778	10.062
chr1	235054954	235055496	-41.5	6	0.00028	71.833	30.333
chr1	235057053	235057821	-29.5714	14	1.1e-05	42.143	12.571
chr1	235217198	235243423	-46.744	14	1.2e-06	72.262	25.518
chr1	235541352	235541884	-56.9861	6	1.7e-05	86.111	29.125
chr1	235998486	235999028	-58	5	0.00028	72	14
chr1	236095599	236095843	-53.25	4	0.00019	62.25	9
chr1	236143325	236143592	-52.3333	4	0.00011	76.583	24.25
chr1	236144544	236144857	-66.5208	4	8.9e-07	87.583	21.062
chr1	236276666	236277244	-48.0595	14	2e-07	70.524	22.464
chr1	236307912	236308638	-58.5625	12	5.7e-09	79.833	21.271
chr1	236310454	236310688	-35.0476	7	2.1e-05	45.19	10.143
chr1	236312886	236313180	-69.5476	7	7.8e-08	82.905	13.357
chr1	236314338	236314646	-62.7292	4	9.2e-06	82.167	19.438
chr1	236316592	236317102	-39.7604	8	3e-07	63.417	23.656
chr1	236327446	236327938	-49.5714	7	2.8e-06	63.143	13.571
chr1	236647982	236648352	-39.3125	4	0.00012	82.5	43.188
chr1	236697774	236698036	-52.1667	4	2e-05	74.917	22.75
chr1	236799392	236799709	-47.625	6	1.1e-05	74.833	27.208
chr1	236802190	236803649	-27.484	26	6.5e-07	38.474	10.99
chr1	236820444	236821003	-61.2708	12	5.5e-13	70.583	9.3125
chr1	236848394	236848728	-51.3571	7	9.2e-06	72	20.643
chr1	236859488	236860014	-54.9333	5	4.7e-05	78.133	23.2
chr1	236993246	236994774	-38.4545	11	6.2e-05	44.091	5.6364
chr1	237011170	237011544	-55.0833	4	2.7e-05	71.583	16.5
chr1	237035136	237035871	-61.5595	7	2.9e-08	74.952	13.393
chr1	237138826	237139328	-13.4861	6	0.00082	24.444	10.958
chr1	237142084	237142795	-39.7222	18	5.6e-07	61.778	22.056
chr1	237170895	237170978	-76	4	2.6e-06	81.25	5.25
chr1	237196755	237197656	-50.0119	7	1e-05	78.476	28.464
chr1	237201274	237201834	-61.125	8	6.9e-07	80.75	19.625
chr1	237479751	237480561	-41.0139	6	3.3e-05	48.389	7.375
chr1	237777262	237777645	-30.6905	7	7.1e-05	42.905	12.214
chr1	237780530	237780758	-70.9	5	1.2e-06	81.4	10.5
chr1	237834575	237835931	-30.5	10	4.5e-05	49.3	18.8
chr1	237875808	237876563	-29.6806	6	0.00058	45.056	15.375
chr1	237926560	237926827	-23.4	5	0.00012	35.6	12.2
chr1	237952994	237953257	-40.2708	4	0.00051	50.583	10.312
chr1	237954798	237955184	-38.6042	4	2.5e-05	46.917	8.3125
chr1	240685538	240686300	-36.6389	6	0.00039	56.722	20.083
chr1	243659010	243659408	-35.6806	12	2.8e-06	78.472	42.792
chr1	245022752	245023500	-31.1667	9	1.3e-05	42	10.833
chr1	245173300	245173916	-41.0152	11	8.6e-08	69.424	28.409
chr1	245424737	245424912	-38.9167	5	0.00075	75.867	36.95
chr1	245867548	245867958	-41.4722	6	0.00013	86.722	45.25
chr1	246760606	246761203	-57.7222	6	5.8e-06	76.056	18.333
chr1	246771976	246772609	-43.7333	15	4.7e-08	59.933	16.2
chr1	246929652	246930438	-53.2222	6	2.2e-07	89.222	36
chr1	246932485	246933012	-52.3667	10	2.3e-06	81.367	29
chr1	246945712	246946256	-28.9744	13	0.00021	46.282	17.308
chr1	246958484	246958552	-47.3958	4	2.8e-06	84.583	37.188
chr1	246961670	246962218	-54.6429	7	7.8e-06	64.429	9.7857
chr1	246973845	246974446	-37.3257	11	8.3e-05	54.394	17.068
chr1	247110550	247110908	-59	5	7.3e-06	69.4	10.4
chr1	247111598	247112045	-60.3333	5	1.5e-05	78.733	18.4
chr1	249112836	249113513	-49.1042	4	0.00063	76.667	27.562
chr1	249116546	249116918	-40.9286	7	0.00025	71.429	30.5
chr10	152754	153257	-44.7333	5	4.4e-06	60.733	16
chr10	185708	186384	-43.2083	4	0.00031	54.583	11.375
chr10	237563	238320	-41.1042	8	0.00029	61.792	20.688
chr10	415542	416254	-24.5048	17	0.00021	57.784	33.28
chr10	440906	441306	-50.0278	3	1.1e-05	54.778	4.75
chr10	442006	443111	-33.269	12	9.6e-06	50.333	17.064
chr10	455306	456160	-17.5444	15	0.00084	39.978	22.433
chr10	497206	497489	-56.4833	5	7.4e-06	86.533	30.05
chr10	500754	501098	-39.0333	5	7.5e-05	43.733	4.7
chr10	504546	504702	-40.1667	5	9.3e-05	65.467	25.3
chr10	535262	535741	-57.529	14	3.9e-09	77.833	20.304
chr10	539740	539982	-55.6944	6	7.4e-06	78.111	22.417
chr10	536914	537437	-28.7708	20	6e-08	44.233	15.463
chr10	544676	544998	-31.2381	7	9.4e-06	59.952	28.714
chr10	556324	556633	-30.4444	12	9.2e-09	35.194	4.75
chr10	560258	560543	-25.4286	14	3.5e-06	52.071	26.643
chr10	571551	571836	-69.4167	4	8.1e-07	80.167	10.75
chr10	579480	579872	-50.6548	7	3.9e-07	79.619	28.964
chr10	597936	598450	-40.5208	8	6.8e-06	57.208	16.688
chr10	621892	622389	-27.1154	13	0.00013	42.231	15.115
chr10	626800	626980	-43.4583	4	0.0008	62.833	19.375
chr10	634188	634657	-21.7917	14	0.0007	31.81	10.018
chr10	639764	640326	-34.3824	17	4.4e-09	46.471	12.088
chr10	665818	666429	-36.5111	15	1.4e-05	64.844	28.333
chr10	685456	685588	-51.4833	5	0.00018	86.333	34.85
chr10	696408	697126	-24.1716	17	0.00045	37.275	13.103
chr10	705542	707296	-20.72	25	3.9e-07	27.68	6.96
chr10	723583	724367	-36.8561	11	9.5e-05	80.788	43.932
chr10	733375	733744	-57.7778	6	3.8e-06	81.278	23.5
chr10	906400	906839	-54.5625	4	5.9e-05	81.5	26.938
chr10	947170	947604	-37.8125	4	0.00019	60.75	22.938
chr10	1068429	1069134	-49.7659	21	5.7e-15	66.778	17.012
chr10	1074556	1075175	-42.2667	5	0.00022	52.867	10.6
chr10	1090148	1091493	-32.6439	11	0.00012	60.667	28.023
chr10	1106790	1107146	-61.5833	4	1.6e-05	75.833	14.25
chr10	1146096	1147012	-26.0167	20	0.00032	59.967	33.95
chr10	1387614	1388090	-33.8056	6	0.0004	49.889	16.083
chr10	3145236	3145599	-59.8438	8	8.3e-08	70.25	10.406
chr10	3146634	3147235	-35.5556	21	8.2e-09	45.222	9.6667
chr10	3148112	3148185	-55.5667	5	3.1e-05	75.267	19.7
chr10	3149545	3150406	-55.4043	27	6.7e-18	67.099	11.694
chr10	3170061	3170436	-60.8981	9	1.4e-07	77.37	16.472
chr10	3201325	3201758	-55.9333	10	1.4e-06	77.433	21.5
chr10	3246952	3247304	-63.6806	6	2.9e-08	80.389	16.708
chr10	3366000	3366721	-25.6439	11	0.00027	37.394	11.75
chr10	3762479	3763248	-54.2708	8	3.5e-06	73.083	18.812
chr10	3789542	3790002	-23.6569	17	0.0004	54.275	30.618
chr10	3994226	3994745	-58.1	10	4.1e-08	80.7	22.6
chr10	3996796	3997259	-56.5625	4	0.00013	74.75	18.188
chr10	4047267	4047456	-61.1944	6	2.9e-06	89.278	28.083
chr10	4055818	4056335	-46.4583	14	1.5e-08	56.19	9.7321
chr10	4116575	4117395	-45.2292	8	6.2e-07	52.542	7.3125
chr10	4144395	4144800	-71.0278	6	2.9e-08	84.444	13.417
chr10	4557724	4558374	-71.7619	7	8.2e-08	77.762	6
chr10	4681996	4682727	-63.7333	5	1.9e-05	83.533	19.8
chr10	4857449	4858338	-28.2652	11	0.00088	51.242	22.977
chr10	5944832	5945334	-30.6417	10	0.00096	48.267	17.625
chr10	6135258	6135402	-55.5417	4	9.7e-05	76.167	20.625
chr10	6136949	6137314	-64.1528	6	1.9e-06	72.611	8.4583
chr10	6138335	6138486	-38.1875	4	0.0004	66	27.812
chr10	6166546	6167186	-21.3083	10	0.00052	23.933	2.625
chr10	6234033	6234748	-34.1209	11	3.4e-06	43.667	9.5457
chr10	6241212	6241649	-52.5	5	0.00012	79.2	26.7
chr10	6286649	6286972	-32.4167	5	0.00074	49.667	17.25
chr10	6965940	6966603	-59.05	5	9.3e-05	74.8	15.75
chr10	7212879	7213325	-47.0139	12	4.1e-09	79.056	32.042
chr10	7238320	7238634	-68.1042	4	1.9e-05	87.167	19.062
chr10	7290824	7291438	-34.5119	7	0.00095	62.762	28.25
chr10	7337321	7337772	-48.1458	4	0.00079	69.083	20.938
chr10	7352079	7352717	-68.1481	9	1.2e-08	86.148	18
chr10	7353076	7353556	-47.6389	6	1.8e-05	72.889	25.25
chr10	7360426	7361782	-48.6542	20	2.2e-08	75.867	27.212
chr10	7382250	7383178	-53.0648	9	4.4e-06	75.037	21.972
chr10	7429182	7429488	-24.1875	4	0.00069	35	10.812
chr10	7441641	7442724	-27.8141	13	0.00018	42.179	14.365
chr10	7589705	7590150	-42.881	7	5.1e-05	63.095	20.214
chr10	7605212	7605761	-33.5185	9	0.00094	59.185	25.667
chr10	7634938	7636252	-40.75	8	2.9e-05	59.625	18.875
chr10	7839372	7839998	-33.3854	8	0.00098	41.542	8.1562
chr10	7844101	7844867	-53.7738	7	7.7e-09	70.238	16.464
chr10	7868896	7869586	-29.4487	13	0.00029	63.487	34.038
chr10	10633862	10634304	-43.4167	6	6e-05	56.167	12.75
chr10	10647728	10648019	-43.9	5	0.00027	77	33.1
chr10	10707713	10708254	-56.1071	7	1.1e-06	83.857	27.75
chr10	10776432	10776948	-36.3333	4	0.00073	44.083	7.75
chr10	11062516	11064655	-20.7206	17	2.6e-05	38	17.279
chr10	11065348	11065822	-36.9583	4	0.00084	81.833	44.875
chr10	11140358	11141224	-30.4	15	0.00034	46.133	15.733
chr10	11158454	11159186	-38.9242	11	9e-05	56.242	17.318
chr10	11201572	11202080	-33.3229	8	0.00092	48.792	15.469
chr10	11223700	11224554	-44.1818	11	7.9e-09	50	5.8182
chr10	11239206	11240482	-21.8681	12	0.00032	31.056	9.1875
chr10	11252688	11252792	-23.55	5	0.00012	27.8	4.25
chr10	11345841	11346059	-52.05	5	1.9e-05	86	33.95
chr10	11362761	11362947	-42.9792	4	0.00019	76.167	33.188
chr10	11421728	11422352	-23.2976	21	5e-07	45.571	22.274
chr10	11440290	11440570	-50.1667	4	1.1e-05	56.167	6
chr10	11489699	11489928	-44.625	6	4.7e-05	65.667	21.042
chr10	11733258	11733682	-38.2778	12	3.5e-05	67.778	29.5
chr10	11797550	11798210	-59.0648	18	5.4e-11	78.87	19.806
chr10	11834864	11835070	-22.8	10	0.00025	42.3	19.5
chr10	11928104	11928349	-53.9167	5	9.4e-05	60.667	6.75
chr10	12281215	12281490	-71.4167	5	7.2e-06	89.067	17.65
chr10	12447204	12448294	-25.1268	23	3.7e-05	46.681	21.554
chr10	12622069	12622813	-37.4333	5	0.0006	81.333	43.9
chr10	13143653	13144732	-49.5893	14	1.2e-09	63.071	13.482
chr10	13361095	13361614	-52.6354	8	2.9e-08	65.667	13.031
chr10	13381998	13382792	-27.5962	13	0.00019	62.692	35.096
chr10	13759748	13760690	-25.5028	30	8.8e-07	38.378	12.875
chr10	13845950	13846547	-12.6726	14	0.00049	20.405	7.7321
chr10	13858410	13859369	-40.3571	7	0.00036	77.286	36.929
chr10	13919050	13920520	-31.8611	15	6.3e-05	53.311	21.45
chr10	14439133	14439564	-41.9167	8	0.00021	65.042	23.125
chr10	15079726	15080042	-44.5417	4	2.6e-05	73.667	29.125
chr10	16487521	16488540	-51.2955	11	6.7e-09	69.636	18.341
chr10	16537660	16538198	-54.25	4	0.00034	82.75	28.5
chr10	16803114	16803356	-51.2833	5	3.9e-05	79.933	28.65
chr10	17707688	17708158	-46.2292	4	0.00031	64.167	17.938
chr10	17772494	17773118	-50.9688	8	3.1e-07	82.25	31.281
chr10	18212108	18212980	-68.9041	7	1.2e-05	87.905	19.001
chr10	18376255	18376808	-54.5667	5	0.00027	65.267	10.7
chr10	18527097	18527690	-53.0333	5	2.4e-05	88.933	35.9
chr10	18529306	18529814	-39.2963	9	8.2e-06	71.63	32.333
chr10	18541212	18541344	-49.7083	4	0.001	79.083	29.375
chr10	18549512	18550558	-13.7738	28	0.00094	29.488	15.714
chr10	18597510	18598295	-49.2917	8	0.0002	60.542	11.25
chr10	18633504	18634606	-54.6944	9	9.9e-09	72.333	17.639
chr10	18636893	18637146	-55.7708	4	8.9e-06	70.583	14.812
chr10	18639342	18641858	-20.7583	20	2.3e-05	35.383	14.625
chr10	18686623	18687273	-53.8611	6	0.00027	76.278	22.417
chr10	18733890	18734531	-59.3095	7	3.5e-05	80.238	20.929
chr10	18727390	18728910	-36.52	25	7e-07	54.08	17.56
chr10	18950304	18951246	-31.3417	10	8.3e-06	65.467	34.125
chr10	19002100	19002374	-32.25	4	0.0005	64.75	32.5
chr10	20576978	20577522	-29.6667	6	0.00038	49	19.333
chr10	21267542	21268254	-31.2604	8	0.00015	40.542	9.2812
chr10	21299574	21300588	-31.9848	11	0.00067	68.03	36.045
chr10	21311119	21311481	-33.1146	8	7.5e-05	46.833	13.719
chr10	21360675	21361503	-41.2143	7	0.00069	65	23.786
chr10	21448986	21449534	-40.9643	7	0.00059	57	16.036
chr10	21549062	21549586	-58.8472	6	7.1e-07	84.556	25.708
chr10	21825061	21825351	-51.1111	6	6.8e-06	85.778	34.667
chr10	21877153	21877395	-55.8333	4	0.00013	80.083	24.25
chr10	22221112	22221890	-63.0417	4	2.3e-06	72.667	9.625
chr10	23319612	23320734	-30.4333	5	0.00033	43.133	12.7
chr10	23334920	23335404	-23.1042	4	7.2e-05	27.917	4.8125
chr10	23691606	23692764	-32.3833	5	0.00022	53.133	20.75
chr10	23785684	23785915	-38.4583	4	0.00064	88.583	50.125
chr10	24506358	24507096	-50.6875	4	0.0001	69	18.312
chr10	24550636	24551110	-58.5625	4	9.6e-05	79.25	20.688
chr10	24566680	24567534	-40.1538	13	2.7e-06	61.385	21.231
chr10	24576884	24577551	-63.2333	5	6e-05	77.933	14.7
chr10	24582248	24582978	-39.8532	21	1.1e-07	78.841	38.988
chr10	24592562	24592878	-40.45	5	7.5e-05	52.4	11.95
chr10	24595351	24597438	-19.1154	26	0.0004	34.385	15.269
chr10	24620427	24620744	-40.0625	4	0.00058	61.75	21.688
chr10	24626838	24627019	-66.3958	4	2.2e-06	85.333	18.938
chr10	24737972	24740470	-50.3167	15	1e-08	60.867	10.55
chr10	24754758	24755119	-46.5417	6	0.00019	60	13.458
chr10	24757180	24757896	-72.1771	8	5.7e-09	81.458	9.2812
chr10	24919014	24920188	-55.9028	12	1.6e-08	74.611	18.708
chr10	25247570	25248060	-57.5167	5	0.00012	65.267	7.75
chr10	25263504	25264484	-44.625	6	9.1e-05	72.667	28.042
chr10	25269778	25270846	-66.7833	10	5.5e-11	86.333	19.55
chr10	25986476	25986774	-37.9792	4	0.00081	73.167	35.188
chr10	27436619	27437056	-60.4167	5	5.6e-07	82.067	21.65
chr10	27524747	27526746	-28.1471	17	0.00016	61.176	33.029
chr10	27629888	27630486	-41.0833	4	0.00065	49.333	8.25
chr10	27642766	27643896	-34.3722	15	0.00016	58.822	24.45
chr10	27795615	27796518	-46.8571	7	0.00047	77.143	30.286
chr10	28108912	28109928	-54.2361	12	1.1e-06	64.528	10.292
chr10	28583194	28583346	-44.1875	4	0.00026	73.75	29.562
chr10	28756532	28757039	-55.0556	6	1.7e-05	72.222	17.167
chr10	28893486	28894508	-49.1875	12	6.6e-08	56.5	7.3125
chr10	28902092	28902370	-53.5	5	3.1e-05	81.6	28.1
chr10	29186224	29187248	-36.037	27	3.3e-15	45.889	9.8519
chr10	29219308	29220540	-40.3333	8	0.0003	73.833	33.5
chr10	29236054	29236591	-35.2083	6	1.7e-06	47.667	12.458
chr10	29613177	29613858	-26.9375	12	1.8e-05	46.75	19.812
chr10	29709659	29710066	-59.625	4	2.6e-06	73.75	14.125
chr10	29737014	29737419	-64.5357	7	5.6e-09	80.857	16.321
chr10	29746609	29747236	-26.2947	8	0.00052	36.5	10.205
chr10	29794376	29794539	-71.5	4	4.2e-05	87.25	15.75
chr10	29814834	29814980	-63	4	8.6e-06	73.25	10.25
chr10	29815582	29815884	-40.5185	9	6.8e-06	50.963	10.444
chr10	29830836	29831038	-33.5	4	4.9e-06	39.75	6.25
chr10	29919068	29920256	-14.9412	17	0.00029	23.647	8.7059
chr10	29937140	29937746	-43.1548	7	0.001	71.048	27.893
chr10	30073360	30073778	-50.7667	5	4.2e-07	51.467	0.7
chr10	30130786	30132530	-36.9819	23	1.6e-05	62.928	25.946
chr10	30235724	30236482	-48.6562	8	2e-07	58.625	9.9688
chr10	30671082	30672798	-30.6987	13	9.2e-06	55.487	24.788
chr10	30932458	30933157	-27.3846	13	2.2e-05	30.462	3.0769
chr10	30956702	30957595	-47.463	18	7.3e-09	70.63	23.167
chr10	31116600	31118124	-15.6848	23	0.00055	29.435	13.75
chr10	31299740	31300231	-41.9583	4	2.5e-05	50.833	8.875
chr10	31306276	31307390	-62.8833	5	2.7e-06	73.533	10.65
chr10	31319072	31319528	-42.5595	7	2.6e-07	87.238	44.679
chr10	31446294	31446984	-44.8229	16	1.6e-09	54.917	10.094
chr10	31498548	31498904	-35.9167	5	0.00042	56.867	20.95
chr10	31551602	31552101	-70.3167	5	4.4e-06	83.067	12.75
chr10	31967096	31967417	-44.6	10	2.3e-06	60.4	15.8
chr10	32111414	32112864	-25.5192	13	0.00093	44.692	19.173
chr10	32201385	32202722	-43.1061	11	1.9e-06	63.242	20.136
chr10	32327314	32329784	-26.4352	9	0.00044	49.519	23.083
chr10	32334061	32334936	-59.1875	4	7.5e-05	84	24.812
chr10	32338460	32341518	-22.5042	20	0.001	52.017	29.512
chr10	32450543	32450858	-79.2	5	1.8e-07	90.6	11.4
chr10	32595156	32597270	-36.2628	13	1.2e-05	69.205	32.942
chr10	32613838	32615356	-41.5265	8	5.9e-05	57.875	16.349
chr10	32632580	32633567	-45.8462	13	7.3e-08	89.077	43.231
chr10	32697598	32698552	-54.7569	12	5.4e-10	78.611	23.854
chr10	33495145	33495452	-59.4792	4	8.9e-06	70.167	10.688
chr10	33553255	33553420	-44.4375	4	2.6e-05	74.25	29.812
chr10	33637500	33638500	-33.4167	5	1.9e-05	48.867	15.45
chr10	33730559	33730817	-53.7083	4	3.5e-05	73.083	19.375
chr10	33881870	33882118	-25.8542	4	0.00084	30.417	4.5625
chr10	34008106	34008730	-35.4167	7	0.00041	50.81	15.393
chr10	34087680	34090107	-35.2807	19	9.6e-07	44.86	9.5789
chr10	34126540	34126880	-22.1833	5	0.00061	40.733	18.55
chr10	34445873	34446312	-41.4861	6	0.00028	78.611	37.125
chr10	34728338	34728718	-40.6667	4	2.6e-05	53.417	12.75
chr10	34828568	34829072	-34.9271	8	0.00038	64.208	29.281
chr10	34977902	34978335	-50.4479	8	8.3e-06	70.292	19.844
chr10	35249850	35250178	-28.7917	6	0.00097	38.667	9.875
chr10	35635950	35637807	-18.8704	18	0.00052	33.259	14.389
chr10	35669904	35671464	-23.4053	22	5.9e-05	40.53	17.125
chr10	35710154	35711558	-22.6042	16	2.3e-05	49.917	27.312
chr10	35713680	35714080	-46.6389	6	1.2e-06	84.889	38.25
chr10	35720840	35721509	-49.375	4	1.1e-05	78.25	28.875
chr10	35726768	35727283	-62.1458	4	5.6e-06	69.833	7.6875
chr10	35736316	35737678	-23.701	17	1.7e-06	37.451	13.75
chr10	35777128	35777435	-38.9375	8	1.1e-07	57.5	18.562
chr10	35781678	35783186	-24.276	16	0.00042	54.854	30.578
chr10	35850416	35851002	-46.8611	6	0.00019	69.278	22.417
chr10	36185707	36186056	-63.5833	4	4.9e-06	84.833	21.25
chr10	36187613	36188349	-26.3935	18	2.5e-06	36.185	9.7917
chr10	37068108	37069478	-25.0486	12	0.00067	48.944	23.896
chr10	37175333	37175967	-41.2143	7	0.001	60.714	19.5
chr10	44174864	44175328	-50.9405	7	9.2e-06	55.333	4.3929
chr10	44359354	44360138	-39.5463	9	0.00062	72.407	32.861
chr10	44402058	44402278	-52.8	5	1.2e-05	76.6	23.8
chr10	44565588	44566164	-54.0833	6	3.2e-05	71	16.917
chr10	44776522	44776766	-38.3889	6	0.00013	85.556	47.167
chr10	45377534	45378076	-50.3889	6	8.3e-08	57.889	7.5
chr10	45458704	45460291	-19.7241	29	3.2e-09	25.793	6.069
chr10	45472633	45472862	-38.3125	4	0.00051	43.5	5.1875
chr10	45476434	45477903	-64.377	21	4.7e-18	75.889	11.512
chr10	45473280	45474728	-14.9569	29	2.6e-06	21.448	6.4914
chr10	45479019	45479242	-50.2667	5	1.2e-06	79.867	29.6
chr10	45480014	45481362	-14.2981	26	0.00012	20.654	6.3558
chr10	45487451	45487946	-77.6146	8	2.5e-10	87.958	10.344
chr10	45490597	45492462	-20.25	21	3.7e-05	34.286	14.036
chr10	45493716	45494236	-43.7167	5	0.00022	84.267	40.55
chr10	45940830	45941853	-51.7679	14	3.4e-09	74.357	22.589
chr10	46120148	46120458	-70.8333	5	1.6e-06	88.533	17.7
chr10	46961507	46962112	-18.0288	26	5.9e-07	38.923	20.894
chr10	47380238	47380580	-53.5417	2	0.00014	56.667	3.125
chr10	48462498	48462768	-42.9	5	0.00022	88.2	45.3
chr10	48520105	48520556	-37.4167	5	0.00041	46.067	8.65
chr10	48646199	48646456	-57.5417	4	0.00016	68.667	11.125
chr10	49396098	49396592	-46.5556	6	4e-05	71.889	25.333
chr10	49658052	49658303	-31.7652	11	2e-08	79.606	47.841
chr10	49673036	49673914	-32.7244	26	2.7e-10	42.744	10.019
chr10	49990466	49991374	-39.625	4	0.00078	69.5	29.875
chr10	50208668	50208988	-56.7	5	2.4e-05	88.6	31.9
chr10	50209996	50210461	-35.0833	9	8.9e-06	42.667	7.5833
chr10	50216040	50218097	-33.2431	24	2.7e-07	53.306	20.062
chr10	50232427	50233158	-44.0167	5	0.00012	57.467	13.45
chr10	50260998	50262242	-18.8141	13	0.00094	40.41	21.596
chr10	50289642	50290345	-41	8	8.1e-05	68.125	27.125
chr10	50313608	50315000	-47.1944	12	3.6e-06	62.611	15.417
chr10	50428732	50429361	-54.0625	4	0.0006	69.5	15.438
chr10	50482828	50483350	-51.1548	7	6e-07	64.619	13.464
chr10	50567708	50569078	-11.3708	20	0.00072	18.783	7.4125
chr10	50583676	50584311	-28.9375	4	0.00045	57.25	28.312
chr10	50733016	50733643	-36.2083	4	0.00025	47.833	11.625
chr10	50742934	50743626	-64.9271	8	1.5e-08	78.833	13.906
chr10	51569300	51570510	-47.1667	5	3e-05	54.467	7.3
chr10	51574786	51577316	-22.902	17	3.9e-06	34.02	11.118
chr10	51612396	51614693	-64.2944	5	4.4e-06	89	24.706
chr10	51812184	51813134	-36.225	10	0.00011	69.9	33.675
chr10	51814686	51817126	-32.35	15	0.00019	66.067	33.717
chr10	52257370	52258256	-46.8667	5	0.00022	83.667	36.8
chr10	52342426	52343407	-33.7708	4	4.6e-05	56.083	22.312
chr10	52687196	52688340	-47.1111	6	2.6e-05	73.444	26.333
chr10	52710983	52711634	-29.1833	5	0.00041	46.533	17.35
chr10	52855162	52856112	-43.5167	5	3.1e-05	63.667	20.15
chr10	52998660	52999204	-75.8958	4	3.2e-05	83.333	7.4375
chr10	53163289	53164002	-48.875	4	0.00016	68.5	19.625
chr10	53465592	53466408	-51.6667	5	0.00014	80.467	28.8
chr10	53467104	53467550	-41.9306	6	0.00095	70.222	28.292
chr10	54411835	54413756	-26.2321	14	9.2e-05	46.071	19.839
chr10	58775552	58776240	-43.3229	8	4.8e-06	54.167	10.844
chr10	60099260	60102136	-67.7454	18	1.2e-15	82.093	14.347
chr10	60616075	60616740	-37.6667	6	0.00048	56.333	18.667
chr10	61510254	61510612	-35.631	7	0.00026	76.667	41.036
chr10	61582798	61583726	-66.4881	7	4.9e-07	89.524	23.036
chr10	61604096	61604803	-51.3611	3	0.00098	80.778	29.417
chr10	61916122	61916386	-69.625	4	5.4e-05	90.25	20.625
chr10	61938904	61939447	-29.0521	8	0.00013	79.583	50.531
chr10	61942434	61943370	-39.0667	5	0.00061	81.867	42.8
chr10	61946382	61946966	-42.4653	12	1.5e-11	51.278	8.8125
chr10	62612775	62614000	-49.381	7	1.6e-05	64.381	15
chr10	62627247	62627513	-46.8833	5	3e-05	61.333	14.45
chr10	62645722	62646030	-59.3333	5	1.2e-05	85.133	25.8
chr10	62652577	62652860	-46.2857	7	2.3e-06	89.286	43
chr10	62673912	62674792	-58.3333	4	3.5e-05	73.083	14.75
chr10	62696610	62697416	-65.1944	6	4.3e-09	74.944	9.75
chr10	62826672	62828704	-33.1389	15	0.00033	70.289	37.15
chr10	63670602	63671404	-45.7812	8	1.9e-07	85.5	39.719
chr10	63804870	63805249	-70.0417	2	0.00014	81.167	11.125
chr10	63835213	63835464	-30.6875	8	6.5e-05	55.5	24.812
chr10	63840688	63841384	-46.9583	6	2.2e-05	75.5	28.542
chr10	63842392	63844557	-34.75	16	1.7e-06	51.562	16.812
chr10	63858578	63858975	-48.1905	7	6.5e-06	79.619	31.429
chr10	64392068	64392602	-37.15	10	0.00036	55.3	18.15
chr10	64418326	64419022	-48.125	8	2.2e-06	76.5	28.375
chr10	64862824	64863325	-73.2708	4	2.7e-05	86.083	12.812
chr10	64875516	64876312	-59.6905	7	4.2e-06	79.476	19.786
chr10	64923846	64924424	-58.9167	4	2.6e-05	83.667	24.75
chr10	65121597	65121946	-60.2083	6	8.2e-08	91.333	31.125
chr10	65283410	65283654	-33.8958	4	0.00032	75.583	41.688
chr10	65826546	65827306	-46.9167	5	1.5e-05	60.067	13.15
chr10	68718369	68719346	-31.6806	6	0.00094	53.889	22.208
chr10	69298756	69300438	-39.4048	7	1e-05	54.476	15.071
chr10	69559894	69560740	-66.5111	15	4.9e-10	91.044	24.533
chr10	69738594	69738950	-61.2333	5	7.2e-06	72.933	11.7
chr10	69842574	69844508	-53.3833	5	4.4e-06	73.733	20.35
chr10	69868720	69872150	-26.4603	21	1.4e-05	34.175	7.7143
chr10	69895100	69896730	-57.5833	9	5.6e-08	73.111	15.528
chr10	69917848	69920844	-41.8879	29	1.4e-11	72.379	30.491
chr10	70009073	70009412	-63.9375	4	2e-05	73.5	9.5625
chr10	70223140	70223717	-43	6	7.1e-05	70	27
chr10	71021000	71021538	-62.1833	5	4.8e-05	76.333	14.15
chr10	71135066	71135972	-52.1886	19	5.2e-17	57.649	5.4605
chr10	71181550	71182133	-34.1591	11	4.4e-08	40.273	6.1136
chr10	71243013	71243282	-37.25	7	0.00099	63.429	26.179
chr10	71246566	71247280	-45.0278	6	1.7e-06	64.944	19.917
chr10	71492369	71492504	-68.2917	4	1.7e-05	83.167	14.875
chr10	71489112	71490832	-44.2241	29	1.9e-14	65.034	20.81
chr10	71595452	71595982	-29.9722	6	3.2e-05	40.722	10.75
chr10	71879374	71879670	-75.7222	6	2.9e-07	84.722	9
chr10	71986582	71987088	-59.5417	4	0.00029	93.417	33.875
chr10	71997846	71998208	-48.7667	5	0.00061	68.267	19.5
chr10	72056228	72056834	-30.9487	13	0.00019	44.641	13.692
chr10	72066644	72067103	-59.9583	4	1.1e-05	85.333	25.375
chr10	72078927	72079336	-49.3056	6	3e-06	66.722	17.417
chr10	72080352	72081566	-35.8698	16	8.3e-07	59.729	23.859
chr10	72088600	72089190	-63.4583	6	2.3e-08	87	23.542
chr10	72095151	72096526	-24.913	23	5.3e-05	54.739	29.826
chr10	72104457	72105235	-49.125	8	2.5e-07	78	28.875
chr10	72117168	72117611	-43.8125	4	0.0005	66.5	22.688
chr10	72137668	72138244	-32.5415	6	0.00019	71.833	39.292
chr10	72218810	72219352	-27.3385	16	7.7e-07	31.167	3.8281
chr10	72222074	72222860	-45.1146	8	5.3e-06	56.083	10.969
chr10	72228724	72229226	-29.9231	13	5.7e-06	51.077	21.154
chr10	72274412	72274638	-47.25	6	0.00041	71.667	24.417
chr10	72434256	72434469	-50.2667	5	9.3e-05	79.267	29
chr10	72433108	72433938	-24.244	14	0.0004	41.048	16.804
chr10	72434596	72435175	-66.9091	11	3.9e-12	90.727	23.818
chr10	72695960	72696248	-73.9375	4	8.1e-07	87	13.062
chr10	72695507	72695814	-40.2708	8	9.2e-05	74.708	34.438
chr10	72773754	72774220	-24.1528	6	0.00081	34.611	10.458
chr10	72819256	72819630	-62	8	1e-06	84.625	22.625
chr10	72828504	72828962	-64.4479	8	8.5e-08	78.167	13.719
chr10	72836833	72837354	-34.4074	9	6.6e-06	51.074	16.667
chr10	72884762	72885182	-46.9583	6	2.7e-05	74	27.042
chr10	72946942	72947908	-50.55	15	1.3e-09	70.2	19.65
chr10	72979158	72980403	-29.8542	12	7.9e-05	56.083	26.229
chr10	72985195	72985462	-72.3333	6	9.9e-09	93.333	21
chr10	73028194	73028898	-26.1481	18	3.2e-06	30.148	4
chr10	73217707	73218018	-29.5	4	0.00044	39.5	10
chr10	73228541	73228985	-28.7262	7	0.0001	45.619	16.893
chr10	73232398	73232748	-55.4583	4	4.3e-05	87.333	31.875
chr10	73233714	73233998	-65.6833	5	6.1e-05	89.933	24.25
chr10	73236110	73236922	-37.8333	8	9.5e-07	50.708	12.875
chr10	73237594	73238010	-50.1458	4	0.00022	73.833	23.688
chr10	73292705	73293184	-51.7667	10	3.1e-09	87.967	36.2
chr10	73380904	73381438	-34.2917	8	0.00015	53.542	19.25
chr10	73508472	73509036	-42.4107	14	4.7e-07	59.714	17.304
chr10	73517160	73517554	-34.975	10	4.9e-06	49.8	14.825
chr10	73524444	73525760	-34.6282	13	0.00048	67.744	33.115
chr10	73607969	73609060	-46.8889	15	2.5e-10	77.089	30.2
chr10	73619892	73620656	-41.8106	11	9.6e-09	47.152	5.3409
chr10	73631119	73631288	-52.5208	4	7.1e-05	87.083	34.562
chr10	73735263	73735833	-37.2949	13	1.7e-07	48.026	10.731
chr10	73740888	73741322	-23.7778	9	0.00038	35.889	12.111
chr10	73789709	73789902	-66.0625	4	8e-07	89.75	23.688
chr10	73790466	73790839	-35.1481	9	0.0004	41.259	6.1111
chr10	73793778	73794270	-41.2051	13	5e-09	75.513	34.308
chr10	73815774	73816136	-45.7917	4	0.00078	78.917	33.125
chr10	73817260	73817610	-39.3056	9	9.6e-05	54.778	15.472
chr10	73825260	73825613	-24.1071	7	0.00083	31.714	7.6071
chr10	73870326	73871060	-36.625	14	3e-05	46.571	9.9464
chr10	73891982	73892406	-66.2333	5	2.7e-06	81.133	14.9
chr10	73987770	73990069	-37.9924	11	5.7e-05	66.697	28.705
chr10	73998206	73998568	-58.0476	7	1.1e-07	72.19	14.143
chr10	74007638	74008926	-18.1798	19	5.8e-05	31.614	13.434
chr10	74065354	74065730	-43.6667	5	0.00042	62.267	18.6
chr10	74069019	74070199	-25.61	25	9.8e-06	40.16	14.55
chr10	74089684	74089896	-60.6875	4	8.4e-06	84.5	23.812
chr10	74095328	74095658	-66.0714	7	2.7e-07	72.143	6.0714
chr10	74094500	74094955	-28.6488	14	2.5e-09	38.524	9.875
chr10	74714376	74715446	-33.9286	14	7.7e-05	48.071	14.143
chr10	75135606	75135920	-70.8125	4	7.8e-07	81.5	10.688
chr10	75405902	75406620	-42.4833	5	0.00018	56.733	14.25
chr10	75419517	75420197	-48.9789	8	0.00021	69.792	20.813
chr10	75414666	75416300	-22.4242	22	4.7e-05	27.742	5.3182
chr10	75477174	75477660	-32.7167	5	2.4e-05	88.867	56.15
chr10	75760147	75761154	-34.5931	17	2.6e-07	58.431	23.838
chr10	75817846	75818744	-38.6212	11	8e-05	56.303	17.682
chr10	75827083	75827888	-43.5	4	0.00039	59.75	16.25
chr10	75842720	75843383	-65.4583	4	8.4e-07	82.333	16.875
chr10	76431477	76433172	-46.131	7	0.00015	79.667	33.536
chr10	76593302	76594034	-61.4167	5	1.9e-05	79.267	17.85
chr10	76597370	76598432	-47.8095	7	9e-05	77.524	29.714
chr10	76650330	76651380	-54.7917	6	4e-05	76.833	22.042
chr10	76680980	76684721	-30.3333	18	0.00073	59.833	29.5
chr10	76710189	76710665	-33.9	5	0.00012	64	30.1
chr10	76748724	76749299	-50.9375	4	5.2e-05	82.25	31.312
chr10	76874580	76875391	-57.05	5	6e-05	87.4	30.35
chr10	76891594	76892189	-57.7292	4	7e-06	72.917	15.188
chr10	76951676	76952182	-35.1354	8	0.00038	65.042	29.906
chr10	76963442	76963809	-49.65	5	0.00012	75	25.35
chr10	76984553	76986899	-26.5868	24	1.3e-05	39.389	12.802
chr10	76988592	76989438	-23.25	6	0.00056	34.833	11.583
chr10	78083887	78084422	-68.125	6	2.2e-08	75.833	7.7083
chr10	78202928	78203177	-68.5833	4	2.7e-06	93.083	24.5
chr10	78335742	78336666	-40.45	5	1.2e-05	47.2	6.75
chr10	78664876	78665437	-52.9722	6	1.8e-05	73.889	20.917
chr10	78844290	78844876	-34.925	10	0.00038	59.6	24.675
chr10	79350417	79351017	-44.1281	13	6.5e-11	77.128	33
chr10	79641096	79641754	-48.3667	5	0.00041	82.667	34.3
chr10	79748773	79749652	-70.9271	16	1e-15	81.208	10.281
chr10	80015709	80016106	-45.7	5	0.00092	65.2	19.5
chr10	80037644	80038102	-66.4	10	5e-11	74.6	8.2
chr10	80108730	80109442	-52.9167	9	1.4e-07	82.556	29.639
chr10	80153838	80154354	-44.35	5	7.2e-06	63.8	19.45
chr10	80193903	80194352	-53.3889	6	2.1e-05	66.889	13.5
chr10	80540420	80540944	-66.2083	8	3.2e-10	89.083	22.875
chr10	80589348	80589582	-24.6833	5	4.8e-05	27.733	3.05
chr10	80606540	80607008	-78.7857	7	7.6e-10	84.714	5.9286
chr10	80671512	80671932	-51.4861	6	1.1e-05	70.444	18.958
chr10	80674379	80674610	-39.3542	4	0.00085	61.667	22.312
chr10	80683503	80684414	-24.5036	13	0.00056	45.026	20.522
chr10	80724808	80725182	-28.9792	12	0.00045	51.667	22.688
chr10	80833559	80834888	-25.8056	21	0.00021	54.746	28.94
chr10	80906240	80907161	-22.6422	17	5.1e-05	27.392	4.75
chr10	80913422	80914044	-34.65	10	0.0001	41.1	6.45
chr10	80915032	80915674	-44.25	12	1.8e-08	58.667	14.417
chr10	80961514	80961742	-54.8542	4	0.00056	86.917	32.062
chr10	81005921	81006189	-50.225	10	3.1e-07	55.3	5.075
chr10	81006414	81006670	-35.1806	6	0.00019	50.556	15.375
chr10	81032170	81032386	-42.6296	9	4.1e-06	72.963	30.333
chr10	81037151	81037765	-45.6458	8	7.1e-06	63.208	17.562
chr10	81059124	81059532	-40.1042	8	4.8e-06	51.417	11.312
chr10	81080658	81080996	-41.9167	4	0.00015	60.167	18.25
chr10	81113489	81113594	-56.6458	4	2e-06	86.333	29.688
chr10	81669932	81671342	-73.4405	7	2.1e-09	89.476	16.036
chr10	81869734	81870442	-45.6417	10	3.9e-05	61.167	15.525
chr10	81942825	81943012	-62.8958	4	1.9e-05	68.333	5.4375
chr10	81944304	81945770	-30.6296	9	9.2e-05	40.185	9.5556
chr10	81954833	81957028	-31.3611	18	8e-07	52.889	21.528
chr10	81957754	81958056	-71.8542	4	2.6e-06	78.167	6.3125
chr10	81960742	81960936	-38.9167	6	0.0002	83.167	44.25
chr10	82174267	82174835	-39.3833	5	0.00061	70.133	30.75
chr10	82377456	82378211	-29.5417	4	0.00079	59.417	29.875
chr10	85938838	85939999	-37.6667	12	1.6e-06	51	13.333
chr10	86184146	86189318	-22.8155	28	4.2e-05	40.548	17.732
chr10	86350344	86350887	-32.1528	12	6.9e-06	43.694	11.542
chr10	87623607	87624194	-38.2667	5	0.0009	65.267	27
chr10	87689616	87690362	-49.3214	7	1.3e-07	55.714	6.3929
chr10	87828369	87828770	-37.6667	6	0.00069	53.5	15.833
chr10	88010444	88010966	-32.4843	16	4.4e-05	72.5	40.016
chr10	88115190	88115871	-38.75	8	5.1e-05	48.625	9.875
chr10	88271956	88272598	-46.8542	4	0.00093	71.917	25.062
chr10	88410851	88411178	-47.9583	6	0.00033	72.333	24.375
chr10	88418272	88418721	-48.5	12	2.5e-07	61.083	12.583
chr10	88485897	88486862	-55.2431	15	2.2e-12	62.533	7.2903
chr10	88973556	88974120	-51.0725	23	4.7e-15	64.029	12.957
chr10	89554188	89555998	-57.25	5	3e-05	85	27.75
chr10	89563126	89564128	-56.6771	8	1.8e-06	74.833	18.156
chr10	90852836	90853277	-64.0833	4	8.3e-07	69.583	5.5
chr10	91383720	91385534	-44.9667	10	1.6e-05	65.567	20.6
chr10	92945146	92945544	-43.7667	5	0.00012	62.467	18.7
chr10	93312418	93312898	-32.8125	8	4.8e-06	52.875	20.062
chr10	93807951	93808209	-51.9166	5	4.8e-05	73.667	21.75
chr10	93811086	93812340	-22.2069	29	0.00011	35.517	13.31
chr10	93842632	93844197	-40.0972	18	7.9e-09	72.944	32.847
chr10	93860918	93861920	-21.0463	9	9.2e-05	36.741	15.694
chr10	93882620	93885184	-35.3182	11	5.9e-06	67.273	31.955
chr10	94058194	94058644	-66.125	6	6.1e-08	76.5	10.375
chr10	95050607	95051030	-54.0417	4	0.00012	79.167	25.125
chr10	95155081	95155781	-60.381	7	7.3e-07	71.095	10.714
chr10	95701264	95701800	-40.6574	9	6.9e-05	69.185	28.528
chr10	96033794	96035323	-29.7	10	0.00019	52.8	23.1
chr10	97001332	97001713	-24.4583	4	0.00099	29.833	5.375
chr10	97041519	97042319	-40.6458	8	9.5e-05	76.208	35.562
chr10	97155772	97156198	-14.6333	10	0.00011	20.433	5.8
chr10	97232098	97232540	-31.375	6	2.5e-06	47	15.625
chr10	97239351	97241105	-37.7778	24	2e-09	47.569	9.7917
chr10	97264882	97265053	-24.0833	4	0.00078	34.833	10.75
chr10	97295414	97296176	-39.7917	10	7e-07	47.967	8.175
chr10	97298022	97299048	-45.5	10	2.2e-06	59.1	13.6
chr10	97309777	97311452	-46.3958	16	6.8e-11	58.958	12.562
chr10	97302306	97304985	-25.9368	29	2.1e-05	45.506	19.569
chr10	97315026	97315252	-67.8125	4	9.8e-06	81	13.188
chr10	97316809	97317219	-45.4167	4	7.4e-05	81.917	36.5
chr10	97332410	97332766	-49.5833	5	3.2e-07	74.533	24.95
chr10	97333684	97335567	-34.5921	19	1.7e-06	50.632	16.039
chr10	97841955	97842930	-64.65	5	9.2e-06	77.4	12.75
chr10	98087008	98087761	-21.7593	9	0.00053	31.815	10.056
chr10	98149932	98150862	-63.9722	9	1.2e-07	73.556	9.5833
chr10	98159094	98161581	-42.8889	24	2.6e-11	73.139	30.25
chr10	98172633	98173640	-37.1474	13	4.7e-05	46.128	8.9808
chr10	98340713	98342132	-28.7685	9	0.00011	34.074	5.3056
chr10	98376799	98377275	-46.9583	4	4.3e-05	53.583	6.625
chr10	98588826	98589458	-50.1667	4	8.3e-05	66.167	16
chr10	98597254	98597444	-45.9833	5	3.1e-05	72.133	26.15
chr10	98598494	98598967	-39.9833	5	0.00091	58.733	18.75
chr10	98673380	98673938	-60.8333	5	1.2e-05	88.933	28.1
chr10	98677464	98677720	-76.7083	4	1.1e-06	86.333	9.625
chr10	98711632	98713051	-36.8	5	0.00027	75.8	39
chr10	98818168	98818665	-61.0667	5	2.1e-06	72.667	11.6
chr10	98862142	98862854	-30.6979	8	5.1e-05	41.667	10.969
chr10	98866400	98867093	-62.5595	7	1.3e-07	78.095	15.536
chr10	98891448	98891978	-24.787	9	9.6e-06	34.481	9.6944
chr10	99275378	99275754	-67.7	5	4.2e-07	77.2	9.5
chr10	99273908	99274555	-17.8403	12	0.00062	25.444	7.6042
chr10	99281738	99282204	-55	7	4.6e-06	68	13
chr10	99289768	99290071	-48.4167	4	0.00013	79.167	30.75
chr10	99306499	99307072	-37.7885	13	2.8e-06	71.154	33.365
chr10	99307785	99308220	-40.1333	5	0.00027	60.533	20.4
chr10	99309778	99310136	-40.464	7	3.5e-05	57.429	16.965
chr10	99345796	99346261	-40.8125	8	1.3e-07	76.25	35.438
chr10	99356008	99356892	-41.1354	8	0.00024	53.667	12.531
chr10	99361150	99361956	-36.4912	19	1.1e-06	61.281	24.789
chr10	99676254	99676814	-63.5139	6	3.7e-08	73.222	9.7083
chr10	99681034	99682276	-28.1905	14	3e-05	39.048	10.857
chr10	99902178	99902440	-55.3	5	5.9e-06	71	15.7
chr10	99931464	99932197	-55.4524	7	3.8e-05	62.381	6.9286
chr10	100022345	100022724	-56.7262	7	2.3e-07	62.905	6.1786
chr10	100025354	100025980	-28.3048	12	0.00072	53.972	25.667
chr10	100196306	100197004	-56.8571	7	0.00015	78.429	21.571
chr10	101420888	101421647	-62.2222	6	7.4e-05	83.222	21
chr10	103285526	103286126	-62.5556	6	3.1e-06	79.056	16.5
chr10	103376170	103376822	-42.9062	8	4.2e-05	58.625	15.719
chr10	103389582	103390028	-68.4583	6	4.6e-08	86.833	18.375
chr10	103431692	103432713	-60.8452	7	1.6e-09	67.238	6.3929
chr10	103557048	103557866	-51.1167	5	0.00027	75.667	24.55
chr10	103574570	103575288	-21.6615	16	0.00034	28.896	7.2344
chr10	103611314	103611938	-52.8833	5	4.8e-05	71.333	18.45
chr10	103618500	103619734	-67.9722	6	7.4e-07	78.056	10.083
chr10	103656262	103657986	-28.9286	7	0.001	34.571	5.6429
chr10	103679080	103679526	-49.5	6	2.7e-05	65.333	15.833
chr10	103694562	103695772	-59.6333	5	7.2e-06	90.933	31.3
chr10	103698735	103702760	-38.2	20	4.8e-05	63.8	25.6
chr10	103726674	103729976	-28.3551	23	0.00012	56.551	28.196
chr10	103967922	103968828	-41.6389	6	0.00016	54.056	12.417
chr10	104050705	104051711	-58	6	2.6e-05	66	8
chr10	104086738	104087054	-39.7708	4	0.00022	49.333	9.5625
chr10	104094929	104095484	-63.6111	6	0.00011	74.278	10.667
chr10	104252578	104253554	-48.4028	6	2.7e-05	71.944	23.542
chr10	104437299	104439282	-21.5917	30	2.3e-05	44.633	23.042
chr10	104534989	104535378	-64.6111	9	1.1e-10	66.444	1.8333
chr10	104541900	104543703	-33.4583	22	9e-10	47.061	13.602
chr10	104556010	104557230	-38.5444	15	1.4e-05	47.178	8.6333
chr10	104559870	104560394	-36.85	10	1.9e-05	65.6	28.75
chr10	104619587	104620270	-45.0333	5	0.00074	81.333	36.3
chr10	104666205	104666767	-65.1667	4	5.3e-06	77.417	12.25
chr10	104817604	104818022	-58.5208	4	0.00021	78.083	19.562
chr10	104861965	104863098	-42.5278	6	0.00013	65.444	22.917
chr10	104943844	104944936	-44.0556	12	5.9e-07	66.389	22.333
chr10	104948555	104948966	-47.1667	7	6.1e-06	77.381	30.214
chr10	104953735	104954314	-48.0694	12	6.2e-08	76.944	28.875
chr10	104956133	104957278	-67.75	4	8.7e-06	81.25	13.5
chr10	105397630	105398421	-24.2917	20	8.3e-05	41.967	17.675
chr10	105408669	105409316	-56.0455	11	8.1e-09	66	9.9545
chr10	105411364	105411986	-75.4792	8	8e-10	86.042	10.562
chr10	105412622	105413084	-45.0455	11	7.9e-07	56.364	11.318
chr10	105424974	105425660	-56.3333	8	8.2e-08	69.458	13.125
chr10	105423082	105424092	-41.9461	17	1.4e-10	55.608	13.662
chr10	105429441	105429798	-38.875	4	2.5e-05	59.75	20.875
chr10	105432102	105432664	-63.1979	8	2.3e-08	75.167	11.969
chr10	105540302	105540774	-57.1458	4	1.1e-05	82.583	25.438
chr10	105576278	105576808	-48.3889	6	0.00013	59.889	11.5
chr10	105611920	105612438	-61.5	10	2.6e-11	65.1	3.6
chr10	105634334	105634888	-34.9444	6	0.00056	46.778	11.833
chr10	105640994	105642532	-13.0317	21	0.00044	25.508	12.476
chr10	105642868	105643332	-46.3472	6	0.00013	59.389	13.042
chr10	105657058	105657454	-45.1111	3	4.2e-05	78.444	33.333
chr10	105695850	105696130	-40.9	5	0.00042	68	27.1
chr10	106059640	106061142	-64.8708	20	1.9e-17	72.833	7.9625
chr10	106069357	106070878	-36.8246	19	1.5e-10	47.561	10.737
chr10	106078970	106079884	-36.5321	13	7.1e-06	52.59	16.058
chr10	106082112	106082707	-47.4583	8	1.3e-06	57.583	10.125
chr10	106085823	106086285	-28.1806	12	0.00071	62.639	34.458
chr10	106093442	106094204	-29.4531	16	1.8e-07	45.875	16.422
chr10	106491852	106492389	-55.3125	4	3.7e-05	69.25	13.938
chr10	107026524	107027157	-27.9333	5	0.00089	35.533	7.6
chr10	107502896	107504206	-51.7143	7	0.00016	64.571	12.857
chr10	107705979	107706736	-57.5238	7	3.9e-08	69.238	11.714
chr10	108326759	108327118	-17.1875	4	0.0002	19.75	2.5625
chr10	108430619	108430929	-60.5	4	2.7e-05	92	31.5
chr10	111662288	111663358	-38.25	7	0.00069	59.429	21.179
chr10	111728686	111729214	-40.8796	9	1.5e-07	48.074	7.1944
chr10	111763018	111763733	-47.1667	5	0.00041	69.667	22.5
chr10	111935122	111936709	-24.3167	20	0.00019	43.267	18.95
chr10	111972664	111972932	-47.9583	4	4.9e-06	78.833	30.875
chr10	112019608	112021599	-50.9375	4	0.00015	82.75	31.812
chr10	112219880	112220080	-47.0139	6	2.8e-07	50.222	3.2083
chr10	112368512	112370757	-22.1159	23	0.00048	52.551	30.435
chr10	112394351	112395316	-29.3	15	9.7e-07	37.067	7.7667
chr10	112417037	112418984	-29.0781	16	2.1e-07	45.562	16.484
chr10	112419902	112421513	-28.4306	18	0.0003	59.889	31.458
chr10	112718760	112719970	-44.5417	6	0.00041	61.167	16.625
chr10	114046822	114048007	-18.0774	14	7.8e-05	28.738	10.661
chr10	114111695	114112152	-66.9167	4	8.2e-07	81.667	14.75
chr10	114118291	114119122	-45.9167	5	0.00012	70.867	24.95
chr10	114124792	114125138	-53.65	5	0.00012	71.6	17.95
chr10	114121650	114123410	-41.2368	19	5.6e-09	56.895	15.658
chr10	114384139	114384534	-55.2708	4	0.00014	87.083	31.812
chr10	115370753	115371100	-16.6905	14	0.0005	21.619	4.9286
chr10	115405654	115406692	-50.5463	9	6.8e-06	66.741	16.194
chr10	115421212	115421847	-68.8542	4	2.7e-05	75.667	6.8125
chr10	115615864	115619667	-45.6845	14	1.4e-06	57.238	11.554
chr10	115636235	115636726	-59.625	4	0.00052	89	29.375
chr10	115649572	115650873	-47.3194	6	0.00016	80.278	32.958
chr10	115657474	115658582	-57.6528	6	5.6e-07	71.278	13.625
chr10	115659631	115660408	-69.4792	4	4.6e-06	84.917	15.438
chr10	115707320	115708120	-40.6667	8	2e-05	57.042	16.375
chr10	115738584	115739442	-63.0208	16	6.5e-11	81.396	18.375
chr10	115797550	115798292	-43.75	5	0.0005	88.4	44.65
chr10	115800854	115801315	-51.7593	9	1.3e-08	62.815	11.056
chr10	115813884	115814560	-34.2778	6	0.00049	59.944	25.667
chr10	115818103	115818864	-55.3958	4	8.3e-05	58.583	3.1875
chr10	115827966	115828831	-45.1667	8	2.1e-05	63.542	18.375
chr10	115825876	115827190	-34.8775	17	2.5e-07	41.451	6.5735
chr10	115901676	115902390	-67.7667	5	4.2e-07	81.867	14.1
chr10	115982670	115983354	-67.1	5	6.1e-08	80.2	13.1
chr10	116024964	116025829	-55.9688	8	2.8e-05	87.75	31.781
chr10	116068346	116068772	-56.9792	4	2e-05	63.917	6.9375
chr10	116080506	116080807	-42.0625	12	4.4e-06	76.833	34.771
chr10	116088546	116089124	-51.0741	9	4.5e-05	61.741	10.667
chr10	116100674	116100970	-34.0972	6	8.6e-05	53.222	19.125
chr10	116226023	116226381	-60.8125	4	2.6e-05	89.75	28.938
chr10	116234762	116235089	-21.65	5	0.00061	27.2	5.55
chr10	116283448	116284116	-49.3125	4	4.8e-06	68.5	19.188
chr10	116291976	116292260	-68.1667	4	1.1e-05	83.167	15
chr10	116300134	116300350	-28.9	5	0.00012	35.6	6.7
chr10	116300952	116301625	-26.5455	11	6.9e-06	32.091	5.5455
chr10	116307950	116308707	-26.8452	7	9.2e-05	44.238	17.393
chr10	116310623	116312370	-20.474	16	0.0006	25.458	4.9844
chr10	116320915	116321597	-32.9333	5	0.00062	44.533	11.6
chr10	116386960	116387627	-56.3125	4	5.5e-05	61.5	5.1875
chr10	116428636	116429786	-47.4167	5	0.00027	81.667	34.25
chr10	116438044	116439013	-58.4583	6	1.5e-06	64.5	6.0417
chr10	116491566	116492049	-45.9861	6	0.00013	67.778	21.792
chr10	116585038	116586218	-46.0833	5	0.00041	53.533	7.45
chr10	116615934	116616754	-38.2167	10	0.00019	64.367	26.15
chr10	116700406	116701474	-48.9792	8	8e-06	80.792	31.812
chr10	116702316	116703319	-52.2833	10	3.2e-06	61.533	9.25
chr10	116723348	116724440	-44.7833	5	0.00041	48.133	3.35
chr10	116734294	116734700	-72.8611	6	4.4e-09	95.444	22.583
chr10	117804092	117805756	-28.0294	17	3.9e-05	52.882	24.853
chr10	118464434	118464706	-41.8611	6	8.9e-05	62.444	20.583
chr10	118591249	118591673	-37.7083	10	3e-06	48.833	11.125
chr10	119795704	119796281	-65.75	4	2.2e-05	81.25	15.5
chr10	120499180	120499507	-44.8542	4	9.1e-05	62.667	17.812
chr10	120578120	120578542	-19.4936	13	0.00063	67.513	48.019
chr10	120786159	120786530	-52.9375	8	5.5e-08	86.125	33.188
chr10	120904688	120905180	-26.8519	9	4.8e-05	39.852	13
chr10	121056213	121057244	-66.6852	9	2.3e-06	76.63	9.9444
chr10	121105846	121106402	-38.5278	9	0.00017	61.111	22.583
chr10	121116768	121117326	-39.6905	7	2.8e-06	59.619	19.929
chr10	121136978	121138127	-40.1593	23	1.5e-07	57.203	17.044
chr10	121152542	121152946	-41.7949	13	3.1e-08	58.949	17.154
chr10	121414077	121414356	-20.25	4	0.001	23.75	3.5
chr10	121419336	121419754	-37.4062	8	2.9e-06	49.75	12.344
chr10	122677016	122677835	-45.3833	10	1.4e-05	75.333	29.95
chr10	123097778	123098136	-35.6	5	0.00012	51.4	15.8
chr10	123590561	123591300	-52.4405	7	0.00012	65.905	13.464
chr10	123674172	123674552	-51.7083	6	4.1e-05	83.5	31.792
chr10	123683338	123684282	-34.0192	13	5e-06	58.769	24.75
chr10	123758739	123759350	-72.7738	7	2.7e-09	92.095	19.321
chr10	123766776	123767534	-63.4	5	5.6e-06	91.6	28.2
chr10	123772189	123773452	-48.5	14	4e-07	60.786	12.286
chr10	123778468	123778620	-52.0625	4	2.5e-05	74.75	22.688
chr10	123778868	123779153	-39.2963	9	1.6e-05	53.741	14.444
chr10	123780709	123781622	-25.1491	19	2.4e-05	36.07	10.921
chr10	123788322	123789336	-49.0227	11	1e-09	57.091	8.0682
chr10	123791601	123792145	-62.8929	7	7.7e-07	77.857	14.964
chr10	123792625	123793368	-64.6667	10	6.9e-09	82.367	17.7
chr10	123803780	123804612	-21.3095	14	7.3e-05	36.381	15.071
chr10	123844310	123844433	-38.25	4	0.00084	70	31.75
chr10	123847144	123847321	-69.9667	5	1.4e-07	73.867	3.9
chr10	123858206	123858980	-42.3333	14	1.9e-07	66.976	24.643
chr10	123861972	123862418	-49.9524	7	7.7e-07	65.381	15.429
chr10	123958248	123959028	-26.2667	15	0.00055	40.667	14.4
chr10	123967986	123968634	-41.125	10	2.6e-06	56	14.875
chr10	123973131	123973630	-37.5208	8	0.00016	56.083	18.562
chr10	123993004	123994087	-24.5652	23	6.7e-06	43.13	18.565
chr10	124009617	124009836	-27.2917	4	0.0004	32.667	5.375
chr10	124098744	124098941	-52.4583	4	9.3e-05	80.583	28.125
chr10	124100418	124101229	-32.6742	11	0.0003	50.515	17.841
chr10	124104276	124104508	-63.3833	5	1.2e-05	94.333	30.95
chr10	124130330	124131793	-30.6198	16	1.3e-05	43.854	13.234
chr10	124136108	124138044	-42.3333	7	0.00042	65.048	22.714
chr10	124140168	124140464	-58.875	4	7.6e-05	84.25	25.375
chr10	124224015	124224464	-53.625	14	3e-08	81.357	27.732
chr10	124228559	124229814	-42.175	10	7.7e-06	60.3	18.125
chr10	126040150	126040456	-45.8125	4	0.00052	71	25.188
chr10	126213468	126214198	-26.192	23	1.8e-05	34.464	8.2717
chr10	126324470	126324821	-64.4524	7	2.6e-07	76.381	11.929
chr10	126371363	126371595	-61.0208	4	5.1e-06	82.833	21.812
chr10	126429080	126430263	-16.2361	24	0.00059	32.736	16.5
chr10	126643944	126644504	-41.7738	7	3.9e-06	47.524	5.75
chr10	126659077	126660786	-34.119	14	0.00041	54.69	20.571
chr10	126704382	126704468	-72.2	5	5.9e-08	78.2	6
chr10	126716252	126717274	-28.4792	20	7.1e-07	37.617	9.1375
chr10	126725736	126726287	-30.5556	6	0.00013	44.056	13.5
chr10	126755130	126755594	-45.0167	10	3.7e-06	65.667	20.65
chr10	126770412	126770776	-43.0648	9	2.7e-06	56.037	12.972
[truncated: 11,928 more rows]
